# Supplementary material for: Decoding the Effect of Hydrostatic Pressure on TRPV1 Lower-Gate Conformation by Molecular-Dynamics Simulation
Source: Int J Mol Sci. 2022 Jul 1;23(13):7366. doi: 10.3390/ijms23137366 (PMC9266826; doi:10.3390/ijms23137366)
Supplement: Supplementary file 1 [file ijms-23-07366-s001.zip › Data S1.xlsx]

## Sheet: RMSD
delta t	0.1			delta t	0.1				delta t	0.1			delta t	0.1
tau	2.6411			tau	2.9068				tau	16.931			tau	2.12063
A	3.81698			A	4.07956				A	6.91119			A	4.82231
t' 90%	6.08136			t' 90%	6.69315				t' 90%	38.9851			t' 90%	4.88293
MEMBRANE									X MEMBRANE
	Average	3.80516			Average	4.06197				Average	6.78949			Average	5.02941
	SD	0.379392			SD	0.274323				SD	0.703716			SD	0.277928
	n	933			n	933				n	610			n	610
vs. 27.6 mmHg	P-value (F-test)	8.86694e-23							vs. 27.6 mmHg	P-value (F-test)	2.96063e-103
vs. 27.6 mmHg	P-value (t-test)	2.06443e-58							vs. 27.6 mmHg	P-value (t-test)	1.3885e-283
vs. X membrane	P-value (F-test)	9.83543e-225		vs. X membrane	P-value (F-test)	1.51148e-34
vs. X membrane	P-value (t-test)	1.97879e-58		vs. X membrane	P-value (t-test)	0
12.6 mmHg				27.6 mmHg					12.6 mmHg				27.6 mmHg
time (ns)	RMSD (nm)	RMSD (angstrom)		time (ns)	RMSD (nm)	RMSD (angstrom)			time (ns)	RMSD (nm)	RMSD (angstrom)		time (ns)	RMSD (nm)	RMSD (angstrom)
0	7.4e-06	7.4e-05		0	6.2e-06	6.2e-05			0	1e-06	1e-05		0	8e-07	8e-06
0.1	0.120696	1.20696		0.1	0.130588	1.30588			0.1	0.198422	1.98422		0.1	0.1791	1.791
0.2	0.153496	1.53496		0.2	0.173591	1.73591			0.2	0.21816	2.1816		0.2	0.203647	2.03647
0.3	0.157423	1.57423		0.3	0.188023	1.88023			0.3	0.249458	2.49458		0.3	0.235445	2.35445
0.4	0.186949	1.86949		0.4	0.189075	1.89075			0.4	0.249719	2.49719		0.4	0.254589	2.54589
0.5	0.20828	2.0828		0.5	0.211297	2.11297			0.5	0.256795	2.56795		0.5	0.263402	2.63402
0.6	0.198148	1.98148		0.6	0.193926	1.93926			0.6	0.289289	2.89289		0.6	0.276607	2.76607
0.7	0.203842	2.03842		0.7	0.216162	2.16162			0.7	0.317375	3.17375		0.7	0.290143	2.90143
0.8	0.201397	2.01397		0.8	0.208948	2.08948			0.8	0.336529	3.36529		0.8	0.297227	2.97227
0.9	0.204679	2.04679		0.9	0.224842	2.24842			0.9	0.337713	3.37713		0.9	0.309977	3.09977
1	0.207745	2.07745		1	0.237854	2.37854			1	0.379578	3.79578		1	0.306359	3.06359
1.1	0.238357	2.38357		1.1	0.225486	2.25486			1.1	0.373284	3.73284		1.1	0.300645	3.00645
1.2	0.23825	2.3825		1.2	0.218576	2.18576			1.2	0.363315	3.63315		1.2	0.330591	3.30591
1.3	0.239835	2.39834		1.3	0.221026	2.21026			1.3	0.363744	3.63744		1.3	0.313165	3.13165
1.4	0.230552	2.30552		1.4	0.231571	2.31571			1.4	0.377909	3.77909		1.4	0.346311	3.46311
1.5	0.239734	2.39734		1.5	0.237142	2.37142			1.5	0.394557	3.94557		1.5	0.355253	3.55253
1.6	0.243683	2.43683		1.6	0.226848	2.26848			1.6	0.396049	3.96049		1.6	0.351011	3.51011
1.7	0.231213	2.31213		1.7	0.233705	2.33705			1.7	0.412175	4.12175		1.7	0.347784	3.47784
1.8	0.230187	2.30187		1.8	0.255818	2.55818			1.8	0.411589	4.11589		1.8	0.361919	3.61919
1.9	0.252369	2.52369		1.9	0.259921	2.59921			1.9	0.387054	3.87054		1.9	0.368145	3.68145
2	0.284178	2.84178		2	0.266704	2.66704			2	0.385646	3.85646		2	0.378813	3.78813
2.1	0.261663	2.61663		2.1	0.291433	2.91433			2.1	0.379655	3.79655		2.1	0.357042	3.57042
2.2	0.251554	2.51554		2.2	0.285806	2.85806			2.2	0.392185	3.92185		2.2	0.337804	3.37804
2.3	0.265195	2.65195		2.3	0.291011	2.91011			2.3	0.389081	3.89081		2.3	0.357416	3.57416
2.4	0.255733	2.55733		2.4	0.286978	2.86978			2.4	0.389278	3.89278		2.4	0.364602	3.64602
2.5	0.267391	2.67391		2.5	0.299488	2.99488			2.5	0.370001	3.7		2.5	0.371812	3.71812
2.6	0.269618	2.69618		2.6	0.292863	2.92863			2.6	0.370025	3.70025		2.6	0.3472	3.472
2.7	0.286278	2.86278		2.7	0.300901	3.00901			2.7	0.391828	3.91828		2.7	0.338496	3.38496
2.8	0.274035	2.74035		2.8	0.283219	2.83219			2.8	0.387827	3.87827		2.8	0.353475	3.53475
2.9	0.295114	2.95114		2.9	0.293232	2.93232			2.9	0.402631	4.02631		2.9	0.342307	3.42307
3	0.279884	2.79884		3	0.298714	2.98714			3	0.400665	4.00665		3	0.339091	3.39091
3.1	0.303767	3.03767		3.1	0.298654	2.98654			3.1	0.405813	4.05813		3.1	0.356649	3.56649
3.2	0.30579	3.0579		3.2	0.285847	2.85847			3.2	0.426295	4.26295		3.2	0.361129	3.61129
3.3	0.322795	3.22795		3.3	0.275175	2.75175			3.3	0.424603	4.24603		3.3	0.371688	3.71688
3.4	0.278887	2.78887		3.4	0.281092	2.81092			3.4	0.432504	4.32504		3.4	0.379412	3.79412
3.5	0.263916	2.63916		3.5	0.283334	2.83334			3.5	0.446553	4.46553		3.5	0.402342	4.02342
3.6	0.292203	2.92203		3.6	0.283538	2.83538			3.6	0.452356	4.52356		3.6	0.353396	3.53396
3.7	0.314471	3.14471		3.7	0.283244	2.83244			3.7	0.445939	4.45939		3.7	0.370352	3.70352
3.8	0.304666	3.04666		3.8	0.301698	3.01697			3.8	0.486597	4.86597		3.8	0.370559	3.70559
3.9	0.313407	3.13407		3.9	0.292086	2.92086			3.9	0.46333	4.6333		3.9	0.356223	3.56223
4	0.30259	3.0259		4	0.292345	2.92345			4	0.463394	4.63394		4	0.354872	3.54872
4.1	0.343685	3.43685		4.1	0.282997	2.82997			4.1	0.462915	4.62915		4.1	0.351249	3.51249
4.2	0.303169	3.03169		4.2	0.28423	2.8423			4.2	0.429493	4.29493		4.2	0.353849	3.53849
4.3	0.324789	3.24789		4.3	0.28579	2.8579			4.3	0.435354	4.35354		4.3	0.362084	3.62084
4.4	0.324717	3.24717		4.4	0.292361	2.92361			4.4	0.465891	4.65891		4.4	0.357202	3.57202
4.5	0.323801	3.23801		4.5	0.281014	2.81014			4.5	0.463424	4.63424		4.5	0.365951	3.65951									Normal (TRPV1 ME model)
4.6	0.309198	3.09198		4.6	0.294509	2.94509			4.6	0.446418	4.46418		4.6	0.365043	3.65043									Elevated (TRPV1 ME model)
4.7	0.319878	3.19878		4.7	0.295509	2.95509			4.7	0.459865	4.59865		4.7	0.368924	3.68924									Normal (TRPV1 only model)
4.8	0.311173	3.11173		4.8	0.296911	2.96911			4.8	0.459962	4.59962		4.8	0.355928	3.55929									Elevated (TRPV1 only model)
4.9	0.300563	3.00563		4.9	0.308128	3.08128			4.9	0.468783	4.68783		4.9	0.369458	3.69458
5	0.305991	3.05991		5	0.299667	2.99667			5	0.487328	4.87328		5	0.369895	3.69895
5.1	0.287973	2.87974		5.1	0.311187	3.11187			5.1	0.457161	4.57161		5.1	0.355678	3.55678
5.2	0.287415	2.87415		5.2	0.309488	3.09489			5.2	0.456649	4.56649		5.2	0.38361	3.8361
5.3	0.27731	2.7731		5.3	0.309266	3.09266			5.3	0.455841	4.55841		5.3	0.361633	3.61633
5.4	0.287562	2.87562		5.4	0.327672	3.27672			5.4	0.410812	4.10812		5.4	0.38419	3.8419
5.5	0.280379	2.80379		5.5	0.318416	3.18416			5.5	0.430982	4.30982		5.5	0.393054	3.93054
5.6	0.295234	2.95234		5.6	0.340253	3.40253			5.6	0.438758	4.38758		5.6	0.364329	3.64329
5.7	0.292691	2.92691		5.7	0.350279	3.50279			5.7	0.422851	4.22851		5.7	0.364517	3.64517
5.8	0.297312	2.97312		5.8	0.334086	3.34086			5.8	0.429102	4.29102		5.8	0.365756	3.65756
5.9	0.303409	3.03409		5.9	0.350408	3.50408			5.9	0.429889	4.29889		5.9	0.363349	3.63349
6	0.287361	2.87361		6	0.337812	3.37812			6	0.407176	4.07176		6	0.355024	3.55024
6.1	0.302958	3.02958		6.1	0.353755	3.53755			6.1	0.402701	4.02701		6.1	0.381363	3.81363
6.2	0.30137	3.0137		6.2	0.349711	3.49711			6.2	0.389576	3.89576		6.2	0.38717	3.8717
6.3	0.30611	3.0611		6.3	0.355682	3.55682			6.3	0.390793	3.90793		6.3	0.380734	3.80734
6.4	0.296523	2.96523		6.4	0.347847	3.47847			6.4	0.384882	3.84882		6.4	0.366922	3.66922
6.5	0.285064	2.85064		6.5	0.351554	3.51554			6.5	0.371176	3.71176		6.5	0.363206	3.63206
6.6	0.306619	3.06619		6.6	0.340993	3.40993			6.6	0.378191	3.78191		6.6	0.384488	3.84488
6.7	0.304351	3.04351		6.7	0.360899	3.60899			6.7	0.355529	3.55529		6.7	0.389209	3.89209
6.8	0.318616	3.18616		6.8	0.338967	3.38967			6.8	0.392553	3.92553		6.8	0.372912	3.72912
6.9	0.293936	2.93936		6.9	0.323352	3.23352			6.9	0.395898	3.95898		6.9	0.381237	3.81237
7	0.306282	3.06282		7	0.334871	3.34871			7	0.368358	3.68358		7	0.400583	4.00583
7.1	0.297771	2.97771		7.1	0.350671	3.50671			7.1	0.363034	3.63034		7.1	0.391543	3.91543
7.2	0.314882	3.14882		7.2	0.362978	3.62978			7.2	0.350919	3.50919		7.2	0.390644	3.90644
7.3	0.309119	3.09119		7.3	0.360659	3.60659			7.3	0.37573	3.7573		7.3	0.415167	4.15167
7.4	0.310445	3.10445		7.4	0.336402	3.36402			7.4	0.372796	3.72796		7.4	0.406005	4.06005
7.5	0.301822	3.01822		7.5	0.35103	3.5103			7.5	0.401963	4.01962		7.5	0.411612	4.11612
7.6	0.2932	2.932		7.6	0.338406	3.38407			7.6	0.398817	3.98818		7.6	0.410723	4.10723
7.7	0.307678	3.07678		7.7	0.336152	3.36152			7.7	0.39792	3.9792		7.7	0.406792	4.06792
7.8	0.299731	2.99731		7.8	0.342999	3.42999			7.8	0.409949	4.09949		7.8	0.42244	4.2244
7.9	0.295222	2.95222		7.9	0.336525	3.36525			7.9	0.402237	4.02237		7.9	0.410023	4.10023
8	0.304695	3.04695		8	0.341751	3.41751			8	0.407978	4.07978		8	0.427993	4.27993
8.1	0.308675	3.08675		8.1	0.325681	3.25681			8.1	0.39046	3.9046		8.1	0.42653	4.2653
8.2	0.301418	3.01418		8.2	0.316999	3.16999			8.2	0.41907	4.1907		8.2	0.453839	4.53839
8.3	0.304579	3.04579		8.3	0.319813	3.19813			8.3	0.408025	4.08025		8.3	0.438209	4.38209
8.4	0.294154	2.94154		8.4	0.309745	3.09745			8.4	0.405388	4.05388		8.4	0.43898	4.3898
8.5	0.277855	2.77855		8.5	0.31006	3.1006			8.5	0.398552	3.98552		8.5	0.425976	4.25976
8.6	0.302687	3.02687		8.6	0.306765	3.06765			8.6	0.419496	4.19496		8.6	0.407708	4.07708
8.7	0.305654	3.05654		8.7	0.29915	2.9915			8.7	0.398998	3.98998		8.7	0.397151	3.97151
8.8	0.313818	3.13818		8.8	0.323722	3.23722			8.8	0.396902	3.96902		8.8	0.389961	3.89961
8.9	0.298001	2.98001		8.9	0.320288	3.20288			8.9	0.386129	3.86129		8.9	0.404301	4.04301
9	0.315337	3.15336		9	0.313283	3.13284			9	0.397183	3.97183		9	0.413637	4.13637
9.1	0.304565	3.04565		9.1	0.332591	3.32591			9.1	0.38496	3.8496		9.1	0.428015	4.28015
9.2	0.301416	3.01416		9.2	0.322036	3.22036			9.2	0.39008	3.9008		9.2	0.433989	4.33989
9.3	0.293653	2.93653		9.3	0.331341	3.31341			9.3	0.412508	4.12508		9.3	0.403413	4.03413
9.4	0.294228	2.94228		9.4	0.346616	3.46617			9.4	0.430194	4.30194		9.4	0.446263	4.46263
9.5	0.316953	3.16953		9.5	0.33816	3.3816			9.5	0.424315	4.24315		9.5	0.433539	4.33539
9.6	0.308897	3.08897		9.6	0.335868	3.35868			9.6	0.404657	4.04657		9.6	0.430906	4.30906
9.7	0.318169	3.18169		9.7	0.332723	3.32723			9.7	0.426941	4.26941		9.7	0.453635	4.53635
9.8	0.310617	3.10617		9.8	0.350641	3.50641			9.8	0.420069	4.20069		9.8	0.429646	4.29646
9.9	0.308854	3.08854		9.9	0.339813	3.39813			9.9	0.42376	4.23761		9.9	0.448775	4.48775
10	0.31619	3.1619		10	0.331031	3.31031			10	0.4024	4.024		10	0.436176	4.36176
10.1	0.312369	3.12369		10.1	0.318235	3.18235			10.1	0.37996	3.7996		10.1	0.429295	4.29295
10.2	0.30625	3.0625		10.2	0.336244	3.36244			10.2	0.391888	3.91888		10.2	0.447714	4.47714
10.3	0.340039	3.40039		10.3	0.317873	3.17873			10.3	0.391092	3.91092		10.3	0.446158	4.46158
10.4	0.326536	3.26536		10.4	0.315972	3.15972			10.4	0.386243	3.86243		10.4	0.444315	4.44315
10.5	0.32269	3.2269		10.5	0.317522	3.17522			10.5	0.410824	4.10824		10.5	0.433409	4.33409
10.6	0.312793	3.12793		10.6	0.326995	3.26995			10.6	0.422761	4.22761		10.6	0.417761	4.17761
10.7	0.302797	3.02797		10.7	0.323341	3.23341			10.7	0.397752	3.97752		10.7	0.4589	4.589
10.8	0.306188	3.06188		10.8	0.326881	3.26881			10.8	0.396897	3.96897		10.8	0.418002	4.18002
10.9	0.295754	2.95754		10.9	0.340838	3.40838			10.9	0.40811	4.0811		10.9	0.436164	4.36164
11	0.293393	2.93393		11	0.338886	3.38886			11	0.374668	3.74668		11	0.426058	4.26058
11.1	0.298395	2.98395		11.1	0.359423	3.59423			11.1	0.388931	3.88931		11.1	0.418484	4.18484
11.2	0.300027	3.00027		11.2	0.353997	3.53997			11.2	0.391186	3.91186		11.2	0.405291	4.05291
11.3	0.316877	3.16877		11.3	0.345689	3.45689			11.3	0.400652	4.00652		11.3	0.407979	4.07979
11.4	0.300052	3.00052		11.4	0.356932	3.56932			11.4	0.408026	4.08026		11.4	0.420651	4.20651
11.5	0.322951	3.22951		11.5	0.336992	3.36992			11.5	0.43918	4.3918		11.5	0.432156	4.32156
11.6	0.336045	3.36045		11.6	0.358268	3.58268			11.6	0.451359	4.51359		11.6	0.417684	4.17684
11.7	0.3204	3.204		11.7	0.354113	3.54113			11.7	0.433598	4.33598		11.7	0.44111	4.4111
11.8	0.307031	3.07031		11.8	0.345546	3.45546			11.8	0.468759	4.68759		11.8	0.407039	4.07039
11.9	0.312644	3.12644		11.9	0.342034	3.42034			11.9	0.464804	4.64804		11.9	0.406479	4.06479
12	0.326977	3.26977		12	0.338581	3.38581			12	0.451674	4.51674		12	0.406159	4.06159
12.1	0.317957	3.17957		12.1	0.32431	3.2431			12.1	0.42701	4.2701		12.1	0.417112	4.17112
12.2	0.308528	3.08528		12.2	0.340278	3.40278			12.2	0.439459	4.39459		12.2	0.424319	4.24319
12.3	0.311853	3.11853		12.3	0.336555	3.36555			12.3	0.464187	4.64187		12.3	0.409441	4.09441
12.4	0.308891	3.08891		12.4	0.35823	3.5823			12.4	0.44539	4.4539		12.4	0.412551	4.12551
12.5	0.324187	3.24187		12.5	0.356062	3.56062			12.5	0.453205	4.53205		12.5	0.424733	4.24733
12.6	0.337849	3.37849		12.6	0.355923	3.55923			12.6	0.442954	4.42953		12.6	0.412102	4.12102
12.7	0.317492	3.17492		12.7	0.383403	3.83403			12.7	0.437588	4.37588		12.7	0.39911	3.9911
12.8	0.298505	2.98505		12.8	0.375574	3.75574			12.8	0.440522	4.40522		12.8	0.379063	3.79063
12.9	0.292074	2.92074		12.9	0.373657	3.73657			12.9	0.416876	4.16875		12.9	0.377382	3.77382
13	0.307216	3.07216		13	0.369649	3.69649			13	0.40802	4.0802		13	0.398004	3.98004
13.1	0.312307	3.12307		13.1	0.372403	3.72403			13.1	0.414276	4.14276		13.1	0.399984	3.99984
13.2	0.303015	3.03015		13.2	0.374885	3.74885			13.2	0.429644	4.29644		13.2	0.411183	4.11183
13.3	0.315997	3.15997		13.3	0.370949	3.70949			13.3	0.428015	4.28015		13.3	0.383157	3.83157
13.4	0.291828	2.91828		13.4	0.367483	3.67483			13.4	0.381579	3.81579		13.4	0.386533	3.86533
13.5	0.287028	2.87028		13.5	0.36045	3.6045			13.5	0.415335	4.15335		13.5	0.413069	4.13069
13.6	0.282567	2.82567		13.6	0.379277	3.79277			13.6	0.43713	4.37129		13.6	0.397718	3.97718
13.7	0.303836	3.03836		13.7	0.375937	3.75937			13.7	0.448849	4.48849		13.7	0.387767	3.87767
13.8	0.279745	2.79745		13.8	0.400824	4.00824			13.8	0.4199	4.199		13.8	0.397075	3.97075
13.9	0.290983	2.90983		13.9	0.382474	3.82475			13.9	0.40762	4.0762		13.9	0.390867	3.90867
14	0.305827	3.05827		14	0.39216	3.9216			14	0.422288	4.22288		14	0.389121	3.89121
14.1	0.313781	3.13781		14.1	0.386039	3.86039			14.1	0.419186	4.19186		14.1	0.375166	3.75166
14.2	0.319068	3.19068		14.2	0.39292	3.9292			14.2	0.437659	4.3766		14.2	0.403153	4.03153
14.3	0.311307	3.11307		14.3	0.396178	3.96178			14.3	0.420673	4.20673		14.3	0.389844	3.89844
14.4	0.313028	3.13028		14.4	0.379869	3.79869			14.4	0.43842	4.3842		14.4	0.388333	3.88333
14.5	0.282262	2.82262		14.5	0.381388	3.81388			14.5	0.42999	4.2999		14.5	0.405459	4.05459
14.6	0.323288	3.23288		14.6	0.374516	3.74516			14.6	0.406664	4.06664		14.6	0.400789	4.00789
14.7	0.317392	3.17392		14.7	0.380559	3.80559			14.7	0.389538	3.89538		14.7	0.396006	3.96006
14.8	0.32186	3.2186		14.8	0.382304	3.82304			14.8	0.416027	4.16027		14.8	0.39903	3.9903
14.9	0.316048	3.16048		14.9	0.406185	4.06185			14.9	0.417463	4.17463		14.9	0.393238	3.93238
15	0.32679	3.2679		15	0.385368	3.85368			15	0.43079	4.3079		15	0.37182	3.7182
15.1	0.317842	3.17842		15.1	0.383828	3.83828			15.1	0.437193	4.37193		15.1	0.385282	3.85282
15.2	0.332419	3.32419		15.2	0.389792	3.89792			15.2	0.409221	4.09221		15.2	0.400713	4.00713
15.3	0.343438	3.43438		15.3	0.388268	3.88268			15.3	0.401417	4.01417		15.3	0.373186	3.73186
15.4	0.345367	3.45367		15.4	0.383676	3.83676			15.4	0.411692	4.11692		15.4	0.371156	3.71156
15.5	0.339732	3.39732		15.5	0.386153	3.86153			15.5	0.413457	4.13457		15.5	0.386131	3.86131
15.6	0.330805	3.30805		15.6	0.402001	4.02001			15.6	0.434577	4.34577		15.6	0.406258	4.06258
15.7	0.344722	3.44722		15.7	0.406096	4.06096			15.7	0.437016	4.37016		15.7	0.424226	4.24226
15.8	0.362768	3.62768		15.8	0.384787	3.84787			15.8	0.424047	4.24047		15.8	0.421525	4.21525
15.9	0.346358	3.46358		15.9	0.402067	4.02067			15.9	0.427906	4.27906		15.9	0.376894	3.76894
16	0.346866	3.46866		16	0.412481	4.12481			16	0.430579	4.30579		16	0.397043	3.97043
16.1	0.351287	3.51287		16.1	0.385746	3.85746			16.1	0.420347	4.20347		16.1	0.405771	4.05771
16.2	0.341663	3.41663		16.2	0.386673	3.86673			16.2	0.416886	4.16886		16.2	0.405673	4.05673
16.3	0.333621	3.33621		16.3	0.380638	3.80638			16.3	0.406123	4.06123		16.3	0.449155	4.49155
16.4	0.343318	3.43318		16.4	0.3885	3.885			16.4	0.409428	4.09428		16.4	0.431968	4.31968
16.5	0.347474	3.47474		16.5	0.387024	3.87024			16.5	0.420078	4.20078		16.5	0.442516	4.42516
16.6	0.339554	3.39554		16.6	0.390392	3.90392			16.6	0.44367	4.4367		16.6	0.44384	4.4384
16.7	0.346402	3.46402		16.7	0.390402	3.90402			16.7	0.462133	4.62133		16.7	0.437015	4.37015
16.8	0.340612	3.40612		16.8	0.391645	3.91645			16.8	0.472843	4.72843		16.8	0.429203	4.29203
16.9	0.323379	3.23379		16.9	0.382547	3.82547			16.9	0.454234	4.54234		16.9	0.397273	3.97273
17	0.342288	3.42288		17	0.384428	3.84428			17	0.447468	4.47468		17	0.407201	4.07201
17.1	0.330127	3.30127		17.1	0.370717	3.70717			17.1	0.441287	4.41287		17.1	0.432368	4.32368
17.2	0.330232	3.30232		17.2	0.39675	3.9675			17.2	0.447004	4.47004		17.2	0.43188	4.3188
17.3	0.334335	3.34335		17.3	0.393431	3.93431			17.3	0.43078	4.3078		17.3	0.416966	4.16966
17.4	0.301669	3.01668		17.4	0.394879	3.94879			17.4	0.413529	4.13529		17.4	0.415971	4.15971
17.5	0.325622	3.25622		17.5	0.394008	3.94008			17.5	0.430288	4.30288		17.5	0.434742	4.34742
17.6	0.310755	3.10755		17.6	0.386711	3.86711			17.6	0.438823	4.38823		17.6	0.430316	4.30316
17.7	0.313661	3.13661		17.7	0.370619	3.7062			17.7	0.448428	4.48428		17.7	0.42507	4.2507
17.8	0.315089	3.15089		17.8	0.377608	3.77608			17.8	0.444459	4.44459		17.8	0.435049	4.35049
17.9	0.312839	3.12839		17.9	0.37465	3.7465			17.9	0.435779	4.35779		17.9	0.4189	4.189
18	0.316036	3.16036		18	0.372968	3.72968			18	0.450418	4.50418		18	0.424346	4.24346
18.1	0.333457	3.33457		18.1	0.376389	3.76389			18.1	0.451419	4.51419		18.1	0.432856	4.32856
18.2	0.333636	3.33636		18.2	0.387297	3.87297			18.2	0.430256	4.30256		18.2	0.42059	4.2059
18.3	0.32307	3.2307		18.3	0.393732	3.93732			18.3	0.45081	4.5081		18.3	0.420866	4.20866
18.4	0.309437	3.09437		18.4	0.365098	3.65098			18.4	0.457567	4.57567		18.4	0.426578	4.26578
18.5	0.327701	3.27701		18.5	0.384723	3.84723			18.5	0.451318	4.51318		18.5	0.423243	4.23243
18.6	0.311433	3.11433		18.6	0.399143	3.99143			18.6	0.454315	4.54315		18.6	0.426819	4.26819
18.7	0.322814	3.22814		18.7	0.403347	4.03347			18.7	0.477545	4.77545		18.7	0.421725	4.21725
18.8	0.32521	3.2521		18.8	0.404456	4.04456			18.8	0.462248	4.62248		18.8	0.443192	4.43192
18.9	0.338213	3.38213		18.9	0.407266	4.07266			18.9	0.450019	4.50019		18.9	0.447911	4.47911
19	0.329979	3.29978		19	0.389106	3.89106			19	0.43365	4.3365		19	0.44396	4.4396
19.1	0.328357	3.28357		19.1	0.380493	3.80493			19.1	0.462072	4.62072		19.1	0.475155	4.75155
19.2	0.336045	3.36045		19.2	0.385701	3.85701			19.2	0.475522	4.75522		19.2	0.496625	4.96625
19.3	0.351481	3.51481		19.3	0.39536	3.9536			19.3	0.456986	4.56986		19.3	0.430848	4.30848
19.4	0.36122	3.6122		19.4	0.390192	3.90192			19.4	0.455277	4.55277		19.4	0.468028	4.68028
19.5	0.352975	3.52975		19.5	0.383507	3.83507			19.5	0.450536	4.50536		19.5	0.452645	4.52645
19.6	0.337239	3.37239		19.6	0.388289	3.88289			19.6	0.438618	4.38618		19.6	0.439328	4.39328
19.7	0.321632	3.21632		19.7	0.383782	3.83782			19.7	0.449158	4.49158		19.7	0.448741	4.48741
19.8	0.327173	3.27173		19.8	0.401247	4.01247			19.8	0.470912	4.70912		19.8	0.430592	4.30592
19.9	0.336297	3.36297		19.9	0.383991	3.83991			19.9	0.458698	4.58698		19.9	0.434376	4.34376
20	0.330083	3.30083		20	0.384079	3.84079			20	0.442656	4.42656		20	0.412025	4.12025
20.1	0.340641	3.40641		20.1	0.385404	3.85404			20.1	0.466042	4.66042		20.1	0.41509	4.1509
20.2	0.331696	3.31696		20.2	0.379045	3.79045			20.2	0.499516	4.99516		20.2	0.413647	4.13647
20.3	0.339826	3.39826		20.3	0.388453	3.88453			20.3	0.482918	4.82918		20.3	0.440539	4.40539
20.4	0.347122	3.47122		20.4	0.401741	4.01741			20.4	0.445165	4.45165		20.4	0.424106	4.24106
20.5	0.364941	3.64941		20.5	0.400473	4.00473			20.5	0.464353	4.64353		20.5	0.401539	4.01539
20.6	0.347478	3.47478		20.6	0.397064	3.97064			20.6	0.471332	4.71332		20.6	0.418554	4.18553
20.7	0.333157	3.33157		20.7	0.401109	4.01109			20.7	0.438197	4.38197		20.7	0.404575	4.04575
20.8	0.361044	3.61044		20.8	0.399338	3.99338			20.8	0.457498	4.57498		20.8	0.411777	4.11777
20.9	0.370241	3.70241		20.9	0.404338	4.04338			20.9	0.444433	4.44433		20.9	0.431681	4.31681
21	0.366454	3.66454		21	0.406056	4.06056			21	0.458827	4.58827		21	0.443356	4.43356
21.1	0.343981	3.43981		21.1	0.395916	3.95916			21.1	0.478494	4.78493		21.1	0.4085	4.085
21.2	0.343989	3.43989		21.2	0.39534	3.9534			21.2	0.447758	4.47758		21.2	0.412885	4.12885
21.3	0.358296	3.58296		21.3	0.388377	3.88377			21.3	0.450064	4.50064		21.3	0.412355	4.12355
21.4	0.346929	3.46929		21.4	0.392094	3.92094			21.4	0.446794	4.46794		21.4	0.435932	4.35932
21.5	0.343344	3.43344		21.5	0.393755	3.93755			21.5	0.459951	4.59951		21.5	0.45064	4.5064
21.6	0.348662	3.48662		21.6	0.409508	4.09508			21.6	0.460274	4.60274		21.6	0.460669	4.60669
21.7	0.356033	3.56033		21.7	0.4034	4.034			21.7	0.492839	4.92839		21.7	0.481976	4.81976
21.8	0.378648	3.78648		21.8	0.397344	3.97344			21.8	0.472222	4.72222		21.8	0.478883	4.78883
21.9	0.36206	3.6206		21.9	0.401568	4.01568			21.9	0.469532	4.69532		21.9	0.458377	4.58377
22	0.379668	3.79668		22	0.423125	4.23125			22	0.455543	4.55543		22	0.455407	4.55407
22.1	0.365637	3.65637		22.1	0.426662	4.26662			22.1	0.457149	4.57149		22.1	0.42136	4.2136
22.2	0.412118	4.12118		22.2	0.418325	4.18325			22.2	0.464067	4.64067		22.2	0.428104	4.28104
22.3	0.414823	4.14823		22.3	0.424243	4.24242			22.3	0.423289	4.23289		22.3	0.454123	4.54123
22.4	0.411871	4.11871		22.4	0.410425	4.10425			22.4	0.443809	4.43809		22.4	0.47519	4.7519
22.5	0.430778	4.30778		22.5	0.409748	4.09748			22.5	0.465103	4.65103		22.5	0.480629	4.80629
22.6	0.398322	3.98322		22.6	0.39966	3.9966			22.6	0.473867	4.73867		22.6	0.48227	4.8227
22.7	0.384208	3.84208		22.7	0.413172	4.13171			22.7	0.473932	4.73932		22.7	0.477399	4.77399
22.8	0.407273	4.07273		22.8	0.3938	3.938			22.8	0.466604	4.66603		22.8	0.469756	4.69756
22.9	0.41283	4.1283		22.9	0.385242	3.85242			22.9	0.473936	4.73935		22.9	0.437704	4.37704
23	0.419478	4.19478		23	0.396991	3.96991			23	0.499864	4.99864		23	0.440331	4.40331
23.1	0.434277	4.34277		23.1	0.398218	3.98218			23.1	0.535974	5.35974		23.1	0.435659	4.35659
23.2	0.393927	3.93927		23.2	0.396134	3.96134			23.2	0.50208	5.0208		23.2	0.42958	4.2958
23.3	0.39401	3.9401		23.3	0.405642	4.05642			23.3	0.496056	4.96056		23.3	0.411445	4.11445
23.4	0.38394	3.8394		23.4	0.394344	3.94344			23.4	0.47648	4.7648		23.4	0.438334	4.38334
23.5	0.394884	3.94884		23.5	0.392247	3.92247			23.5	0.467621	4.67621		23.5	0.445563	4.45563
23.6	0.380783	3.80783		23.6	0.389392	3.89392			23.6	0.474379	4.74379		23.6	0.448929	4.48929
23.7	0.39864	3.9864		23.7	0.40299	4.0299			23.7	0.462421	4.62421		23.7	0.444735	4.44735
23.8	0.416928	4.16928		23.8	0.39616	3.9616			23.8	0.449615	4.49615		23.8	0.452552	4.52552
23.9	0.402309	4.02309		23.9	0.400193	4.00193			23.9	0.490918	4.90918		23.9	0.45289	4.5289
24	0.375538	3.75538		24	0.397741	3.97741			24	0.479954	4.79954		24	0.454797	4.54797
24.1	0.37603	3.7603		24.1	0.393568	3.93568			24.1	0.463862	4.63862		24.1	0.451849	4.51849
24.2	0.389739	3.89739		24.2	0.387137	3.87137			24.2	0.468929	4.68929		24.2	0.423678	4.23678
24.3	0.380954	3.80954		24.3	0.401124	4.01124			24.3	0.459104	4.59104		24.3	0.435804	4.35804
24.4	0.390913	3.90913		24.4	0.39196	3.9196			24.4	0.471046	4.71046		24.4	0.444094	4.44094
24.5	0.379522	3.79522		24.5	0.387863	3.87863			24.5	0.458027	4.58027		24.5	0.453147	4.53147
24.6	0.376491	3.76491		24.6	0.396357	3.96357			24.6	0.475627	4.75627		24.6	0.44002	4.4002
24.7	0.38196	3.8196		24.7	0.396759	3.96759			24.7	0.477661	4.77661		24.7	0.419335	4.19335
24.8	0.406193	4.06193		24.8	0.402621	4.02621			24.8	0.483395	4.83395		24.8	0.404316	4.04316
24.9	0.402767	4.02767		24.9	0.390648	3.90648			24.9	0.471928	4.71928		24.9	0.420022	4.20022
25	0.388533	3.88533		25	0.400914	4.00914			25	0.481716	4.81716		25	0.437355	4.37355
25.1	0.403443	4.03443		25.1	0.421939	4.21939			25.1	0.496073	4.96073		25.1	0.453728	4.53728
25.2	0.404031	4.04031		25.2	0.406264	4.06264			25.2	0.478827	4.78827		25.2	0.42232	4.2232
25.3	0.385161	3.85161		25.3	0.403019	4.03019			25.3	0.489447	4.89447		25.3	0.455	4.55
25.4	0.404769	4.04769		25.4	0.405921	4.05921			25.4	0.490889	4.90889		25.4	0.470208	4.70208
25.5	0.394761	3.94761		25.5	0.406182	4.06182			25.5	0.503338	5.03338		25.5	0.464981	4.64981
25.6	0.406954	4.06954		25.6	0.408864	4.08864			25.6	0.496026	4.96026		25.6	0.454505	4.54505
25.7	0.414178	4.14178		25.7	0.423319	4.23319			25.7	0.490715	4.90715		25.7	0.446367	4.46367
25.8	0.405043	4.05043		25.8	0.400095	4.00095			25.8	0.4807	4.807		25.8	0.445063	4.45063
25.9	0.352088	3.52088		25.9	0.419825	4.19825			25.9	0.489085	4.89085		25.9	0.451621	4.51621
26	0.378216	3.78216		26	0.410603	4.10603			26	0.47	4.7		26	0.457273	4.57273
26.1	0.406146	4.06146		26.1	0.409082	4.09082			26.1	0.4628	4.628		26.1	0.418024	4.18024
26.2	0.387805	3.87805		26.2	0.396159	3.96159			26.2	0.483523	4.83523		26.2	0.414849	4.14849
26.3	0.382445	3.82445		26.3	0.409078	4.09078			26.3	0.468846	4.68846		26.3	0.418628	4.18628
26.4	0.387935	3.87935		26.4	0.403571	4.03571			26.4	0.497582	4.97582		26.4	0.45537	4.5537
26.5	0.382072	3.82072		26.5	0.421237	4.21237			26.5	0.452418	4.52418		26.5	0.429539	4.29539
26.6	0.368347	3.68347		26.6	0.4344	4.344			26.6	0.448138	4.48138		26.6	0.425376	4.25376
26.7	0.353577	3.53577		26.7	0.428546	4.28547			26.7	0.468267	4.68267		26.7	0.431582	4.31582
26.8	0.370939	3.70939		26.8	0.43493	4.3493			26.8	0.476269	4.76269		26.8	0.433355	4.33355
26.9	0.371114	3.71114		26.9	0.419821	4.19821			26.9	0.455982	4.55982		26.9	0.420783	4.20783
27	0.348252	3.48252		27	0.415321	4.15321			27	0.475484	4.75484		27	0.442276	4.42276
27.1	0.362546	3.62547		27.1	0.42472	4.2472			27.1	0.461019	4.61019		27.1	0.472631	4.7263
27.2	0.382334	3.82334		27.2	0.436291	4.36292			27.2	0.451269	4.51269		27.2	0.453928	4.53928
27.3	0.385288	3.85288		27.3	0.414052	4.14052			27.3	0.449929	4.49929		27.3	0.498308	4.98308
27.4	0.378589	3.78589		27.4	0.429799	4.29799			27.4	0.456777	4.56777		27.4	0.487977	4.87977
27.5	0.367551	3.67551		27.5	0.438861	4.38861			27.5	0.462586	4.62586		27.5	0.457105	4.57105
27.6	0.385362	3.85362		27.6	0.40886	4.0886			27.6	0.491408	4.91408		27.6	0.468244	4.68244
27.7	0.380947	3.80947		27.7	0.399622	3.99622			27.7	0.485272	4.85272		27.7	0.467013	4.67013
27.8	0.384483	3.84483		27.8	0.401949	4.01949			27.8	0.475304	4.75304		27.8	0.462651	4.62651
27.9	0.39435	3.9435		27.9	0.412803	4.12803			27.9	0.490991	4.90991		27.9	0.428532	4.28533
28	0.371491	3.71491		28	0.403122	4.03122			28	0.51611	5.1611		28	0.43835	4.3835
28.1	0.360342	3.60342		28.1	0.402612	4.02612			28.1	0.522179	5.22179		28.1	0.434196	4.34197
28.2	0.362272	3.62272		28.2	0.396957	3.96957			28.2	0.501274	5.01274		28.2	0.450031	4.50031
28.3	0.373555	3.73555		28.3	0.407104	4.07104			28.3	0.477896	4.77896		28.3	0.453049	4.53049
28.4	0.38413	3.8413		28.4	0.423215	4.23215			28.4	0.480976	4.80976		28.4	0.450609	4.50609
28.5	0.384458	3.84458		28.5	0.414009	4.14009			28.5	0.443089	4.43089		28.5	0.450493	4.50493
28.6	0.368656	3.68656		28.6	0.443584	4.43584			28.6	0.460135	4.60135		28.6	0.464985	4.64985
28.7	0.392493	3.92493		28.7	0.43779	4.3779			28.7	0.481159	4.81159		28.7	0.463959	4.63959
28.8	0.376289	3.76289		28.8	0.403935	4.03935			28.8	0.487332	4.87332		28.8	0.474305	4.74305
28.9	0.388006	3.88006		28.9	0.412494	4.12494			28.9	0.470255	4.70255		28.9	0.484875	4.84875
29	0.406002	4.06002		29	0.430011	4.30011			29	0.484998	4.84998		29	0.510236	5.10236
29.1	0.378688	3.78688		29.1	0.403345	4.03345			29.1	0.483341	4.83341		29.1	0.508901	5.08901
29.2	0.396047	3.96047		29.2	0.392982	3.92982			29.2	0.487396	4.87396		29.2	0.516013	5.16013
29.3	0.399523	3.99523		29.3	0.394341	3.94341			29.3	0.48812	4.8812		29.3	0.479357	4.79357
29.4	0.408782	4.08782		29.4	0.40382	4.0382			29.4	0.460751	4.60751		29.4	0.460943	4.60943
29.5	0.392128	3.92129		29.5	0.385651	3.85651			29.5	0.46505	4.6505		29.5	0.478355	4.78355
29.6	0.386633	3.86633		29.6	0.37942	3.7942			29.6	0.463567	4.63567		29.6	0.485936	4.85936
29.7	0.373454	3.73454		29.7	0.392091	3.92091			29.7	0.499453	4.99453		29.7	0.452188	4.52188
29.8	0.392273	3.92273		29.8	0.409092	4.09092			29.8	0.50156	5.0156		29.8	0.420729	4.20729
29.9	0.386768	3.86768		29.9	0.416126	4.16126			29.9	0.496827	4.96827		29.9	0.438623	4.38623
30	0.416251	4.16251		30	0.428138	4.28139			30	0.489951	4.89951		30	0.437536	4.37536
30.1	0.410527	4.10527		30.1	0.437318	4.37318			30.1	0.49974	4.9974		30.1	0.454621	4.54621
30.2	0.39635	3.96349		30.2	0.432098	4.32098			30.2	0.514867	5.14867		30.2	0.459813	4.59814
30.3	0.379581	3.79581		30.3	0.429892	4.29892			30.3	0.497002	4.97002		30.3	0.446718	4.46718
30.4	0.391979	3.91979		30.4	0.432225	4.32225			30.4	0.48437	4.8437		30.4	0.442102	4.42102
30.5	0.384025	3.84025		30.5	0.423813	4.23813			30.5	0.471888	4.71888		30.5	0.455779	4.55779
30.6	0.389688	3.89688		30.6	0.410313	4.10313			30.6	0.491009	4.9101		30.6	0.453922	4.53922
30.7	0.396343	3.96343		30.7	0.432352	4.32352			30.7	0.497306	4.97306		30.7	0.47981	4.7981
30.8	0.396922	3.96922		30.8	0.415857	4.15857			30.8	0.518042	5.18042		30.8	0.477243	4.77243
30.9	0.385807	3.85807		30.9	0.428895	4.28895			30.9	0.5043	5.043		30.9	0.463821	4.63821
31	0.402576	4.02576		31	0.434744	4.34744			31	0.467809	4.67809		31	0.479357	4.79357
31.1	0.396654	3.96654		31.1	0.41846	4.1846			31.1	0.483737	4.83737		31.1	0.479268	4.79268
31.2	0.389907	3.89907		31.2	0.433411	4.33411			31.2	0.475924	4.75924		31.2	0.502097	5.02097
31.3	0.383993	3.83993		31.3	0.441887	4.41887			31.3	0.468544	4.68544		31.3	0.473829	4.73829
31.4	0.371274	3.71274		31.4	0.438146	4.38146			31.4	0.477879	4.77879		31.4	0.471699	4.71699
31.5	0.374769	3.74769		31.5	0.428843	4.28843			31.5	0.491132	4.91132		31.5	0.457946	4.57946
31.6	0.354551	3.54551		31.6	0.412773	4.12773			31.6	0.504611	5.04611		31.6	0.478071	4.78071
31.7	0.356402	3.56402		31.7	0.426806	4.26806			31.7	0.495378	4.95378		31.7	0.480112	4.80112
31.8	0.365926	3.65926		31.8	0.431436	4.31436			31.8	0.485131	4.85131		31.8	0.476934	4.76934
31.9	0.359816	3.59816		31.9	0.416807	4.16807			31.9	0.487561	4.87561		31.9	0.496693	4.96693
32	0.369228	3.69228		32	0.418025	4.18025			32	0.499461	4.99461		32	0.476228	4.76228
32.1	0.381401	3.81401		32.1	0.422235	4.22235			32.1	0.488438	4.88438		32.1	0.507596	5.07596
32.2	0.376531	3.76531		32.2	0.424711	4.24711			32.2	0.484823	4.84823		32.2	0.526267	5.26267
32.3	0.381258	3.81258		32.3	0.417746	4.17746			32.3	0.484447	4.84447		32.3	0.487689	4.8769
32.4	0.410356	4.10356		32.4	0.41006	4.1006			32.4	0.479183	4.79183		32.4	0.509007	5.09007
32.5	0.386762	3.86762		32.5	0.412098	4.12098			32.5	0.472945	4.72945		32.5	0.52475	5.2475
32.6	0.378263	3.78263		32.6	0.416721	4.16721			32.6	0.468687	4.68687		32.6	0.514368	5.14368
32.7	0.386053	3.86052		32.7	0.419905	4.19905			32.7	0.494778	4.94778		32.7	0.511092	5.11092
32.8	0.385942	3.85942		32.8	0.403819	4.03819			32.8	0.482659	4.82659		32.8	0.506661	5.06661
32.9	0.407567	4.07567		32.9	0.426065	4.26065			32.9	0.47121	4.7121		32.9	0.52942	5.2942
33	0.397964	3.97965		33	0.426503	4.26502			33	0.468463	4.68463		33	0.507521	5.07521
33.1	0.376258	3.76258		33.1	0.431131	4.31131			33.1	0.467792	4.67792		33.1	0.517115	5.17115
33.2	0.368169	3.68169		33.2	0.425425	4.25425			33.2	0.477761	4.77761		33.2	0.486735	4.86735
33.3	0.375845	3.75845		33.3	0.433814	4.33814			33.3	0.477402	4.77402		33.3	0.498253	4.98253
33.4	0.400845	4.00845		33.4	0.414384	4.14384			33.4	0.501201	5.01201		33.4	0.504363	5.04363
33.5	0.370332	3.70332		33.5	0.418186	4.18186			33.5	0.505822	5.05822		33.5	0.502666	5.02666
33.6	0.372387	3.72387		33.6	0.422587	4.22587			33.6	0.511505	5.11505		33.6	0.500919	5.00919
33.7	0.36801	3.6801		33.7	0.398861	3.98861			33.7	0.512572	5.12572		33.7	0.490518	4.90518
33.8	0.369607	3.69607		33.8	0.407717	4.07717			33.8	0.537904	5.37904		33.8	0.497155	4.97155
33.9	0.380371	3.80371		33.9	0.403104	4.03104			33.9	0.54657	5.4657		33.9	0.511556	5.11556
34	0.355139	3.55139		34	0.416164	4.16164			34	0.555159	5.55159		34	0.491916	4.91916
34.1	0.355139	3.55139		34.1	0.410859	4.10859			34.1	0.511807	5.11807		34.1	0.49887	4.98869
34.2	0.340745	3.40745		34.2	0.404901	4.04901			34.2	0.509505	5.09505		34.2	0.478004	4.78004
34.3	0.312671	3.12671		34.3	0.400964	4.00964			34.3	0.523541	5.23541		34.3	0.459922	4.59922
34.4	0.324964	3.24964		34.4	0.411533	4.11533			34.4	0.515116	5.15116		34.4	0.450016	4.50016
34.5	0.329647	3.29647		34.5	0.392896	3.92896			34.5	0.530809	5.30809		34.5	0.453201	4.53201
34.6	0.346969	3.46969		34.6	0.390141	3.90141			34.6	0.54754	5.4754		34.6	0.449355	4.49355
34.7	0.342183	3.42183		34.7	0.385368	3.85368			34.7	0.532333	5.32333		34.7	0.45366	4.5366
34.8	0.338256	3.38256		34.8	0.392135	3.92135			34.8	0.544318	5.44318		34.8	0.452831	4.52831
34.9	0.33205	3.3205		34.9	0.413146	4.13146			34.9	0.559902	5.59902		34.9	0.464489	4.64489
35	0.342832	3.42832		35	0.430598	4.30598			35	0.527446	5.27446		35	0.477072	4.77072
35.1	0.352851	3.52851		35.1	0.424591	4.24591			35.1	0.522529	5.22529		35.1	0.46997	4.6997
35.2	0.347041	3.47041		35.2	0.412053	4.12053			35.2	0.564853	5.64853		35.2	0.46837	4.6837
35.3	0.346466	3.46466		35.3	0.427434	4.27434			35.3	0.552852	5.52852		35.3	0.47832	4.7832
35.4	0.351809	3.51809		35.4	0.437401	4.37401			35.4	0.527748	5.27748		35.4	0.488884	4.88884
35.5	0.354764	3.54764		35.5	0.440905	4.40905			35.5	0.534263	5.34263		35.5	0.473509	4.73509
35.6	0.343973	3.43973		35.6	0.425445	4.25445			35.6	0.521704	5.21704		35.6	0.462061	4.62061
35.7	0.35423	3.5423		35.7	0.425776	4.25776			35.7	0.54974	5.4974		35.7	0.483286	4.83286
35.8	0.358912	3.58912		35.8	0.422636	4.22636			35.8	0.536134	5.36134		35.8	0.483859	4.83859
35.9	0.360935	3.60935		35.9	0.41324	4.1324			35.9	0.510674	5.10674		35.9	0.498499	4.98499
36	0.362634	3.62634		36	0.415718	4.15718			36	0.539049	5.39049		36	0.497177	4.97177
36.1	0.358051	3.58051		36.1	0.416192	4.16192			36.1	0.577337	5.77337		36.1	0.500089	5.00089
36.2	0.374489	3.74489		36.2	0.409382	4.09382			36.2	0.52536	5.2536		36.2	0.473947	4.73947
36.3	0.375419	3.75419		36.3	0.415606	4.15606			36.3	0.557556	5.57556		36.3	0.479579	4.7958
36.4	0.369389	3.69389		36.4	0.411621	4.11621			36.4	0.557394	5.57394		36.4	0.461554	4.61554
36.5	0.369358	3.69358		36.5	0.41411	4.14109			36.5	0.553393	5.53393		36.5	0.466846	4.66846
36.6	0.354443	3.54443		36.6	0.4328	4.32801			36.6	0.547926	5.47926		36.6	0.44675	4.4675
36.7	0.362217	3.62217		36.7	0.422847	4.22847			36.7	0.540005	5.40005		36.7	0.461844	4.61844
36.8	0.370486	3.70486		36.8	0.417286	4.17286			36.8	0.536197	5.36197		36.8	0.480298	4.80298
36.9	0.356105	3.56105		36.9	0.41525	4.1525			36.9	0.553053	5.53053		36.9	0.465372	4.65372
37	0.34376	3.4376		37	0.421472	4.21472			37	0.568593	5.68593		37	0.467226	4.67226
37.1	0.320655	3.20655		37.1	0.415322	4.15322			37.1	0.552433	5.52433		37.1	0.476454	4.76454
37.2	0.332754	3.32754		37.2	0.397499	3.97499			37.2	0.552351	5.52351		37.2	0.517097	5.17097
37.3	0.350885	3.50885		37.3	0.39205	3.9205			37.3	0.563375	5.63375		37.3	0.507547	5.07547
37.4	0.335384	3.35384		37.4	0.407867	4.07867			37.4	0.567163	5.67163		37.4	0.514257	5.14257
37.5	0.341711	3.41711		37.5	0.403814	4.03814			37.5	0.553458	5.53458		37.5	0.505517	5.05517
37.6	0.343056	3.43056		37.6	0.395002	3.95002			37.6	0.554018	5.54018		37.6	0.480808	4.80808
37.7	0.35045	3.5045		37.7	0.403866	4.03866			37.7	0.54391	5.4391		37.7	0.493583	4.93583
37.8	0.345822	3.45822		37.8	0.401142	4.01142			37.8	0.543126	5.43126		37.8	0.496604	4.96604
37.9	0.322273	3.22273		37.9	0.425898	4.25898			37.9	0.554401	5.54401		37.9	0.480438	4.80438
38	0.341827	3.41827		38	0.437193	4.37193			38	0.540148	5.40147		38	0.469173	4.69173
38.1	0.353844	3.53844		38.1	0.421196	4.21196			38.1	0.558084	5.58084		38.1	0.467605	4.67605
38.2	0.341354	3.41354		38.2	0.429553	4.29553			38.2	0.553704	5.53704		38.2	0.474699	4.74699
38.3	0.354822	3.54821		38.3	0.415691	4.15691			38.3	0.543184	5.43184		38.3	0.487716	4.87716
38.4	0.343324	3.43324		38.4	0.418325	4.18325			38.4	0.577493	5.77493		38.4	0.48984	4.8984
38.5	0.339985	3.39985		38.5	0.408967	4.08967			38.5	0.561416	5.61416		38.5	0.507771	5.07771
38.6	0.348403	3.48403		38.6	0.399699	3.99699			38.6	0.605016	6.05016		38.6	0.498334	4.98334
38.7	0.361017	3.61017		38.7	0.401227	4.01227			38.7	0.577232	5.77232		38.7	0.482011	4.82011
38.8	0.373417	3.73417		38.8	0.389621	3.89621			38.8	0.575662	5.75662		38.8	0.493293	4.93293
38.9	0.33684	3.3684		38.9	0.394306	3.94306			38.9	0.56906	5.6906		38.9	0.497152	4.97152
39	0.348049	3.48049		39	0.40004	4.0004			39	0.562435	5.62435		39	0.486687	4.86687
39.1	0.353111	3.53111		39.1	0.398016	3.98016			39.1	0.554628	5.54628		39.1	0.487199	4.87199
39.2	0.354845	3.54845		39.2	0.411762	4.11762			39.2	0.572594	5.72594		39.2	0.472541	4.72541
39.3	0.351585	3.51585		39.3	0.406294	4.06294			39.3	0.600927	6.00927		39.3	0.491044	4.91044
39.4	0.349247	3.49247		39.4	0.428276	4.28276			39.4	0.592821	5.92821		39.4	0.507297	5.07297
39.5	0.35946	3.5946		39.5	0.407337	4.07337			39.5	0.584876	5.84876		39.5	0.508001	5.08001
39.6	0.344817	3.44817		39.6	0.409663	4.09663			39.6	0.571264	5.71264		39.6	0.501713	5.01713
39.7	0.359128	3.59128		39.7	0.399861	3.99861			39.7	0.588677	5.88677		39.7	0.520216	5.20216
39.8	0.374895	3.74895		39.8	0.396402	3.96402			39.8	0.586482	5.86482		39.8	0.474096	4.74097
39.9	0.366901	3.66901		39.9	0.38069	3.8069			39.9	0.569188	5.69189		39.9	0.48981	4.8981
40	0.34524	3.4524		40	0.384902	3.84902			40	0.538319	5.38319		40	0.494232	4.94232
40.1	0.347286	3.47286		40.1	0.384736	3.84736			40.1	0.539792	5.39792		40.1	0.480289	4.80289
40.2	0.340019	3.40019		40.2	0.38583	3.8583			40.2	0.576541	5.76541		40.2	0.454608	4.54608
40.3	0.358667	3.58667		40.3	0.406054	4.06053			40.3	0.599378	5.99378		40.3	0.436311	4.36311
40.4	0.340576	3.40576		40.4	0.396167	3.96167			40.4	0.632496	6.32496		40.4	0.44106	4.4106
40.5	0.347405	3.47405		40.5	0.439711	4.39711			40.5	0.606635	6.06635		40.5	0.456985	4.56985
40.6	0.34661	3.4661		40.6	0.424526	4.24526			40.6	0.598521	5.98521		40.6	0.446792	4.46792
40.7	0.362742	3.62742		40.7	0.422108	4.22108			40.7	0.609652	6.09652		40.7	0.457716	4.57716
40.8	0.366516	3.66516		40.8	0.439478	4.39478			40.8	0.612235	6.12235		40.8	0.46582	4.6582
40.9	0.367466	3.67466		40.9	0.424411	4.24411			40.9	0.61982	6.1982		40.9	0.465998	4.65998
41	0.379855	3.79855		41	0.417021	4.17021			41	0.599069	5.99069		41	0.468379	4.68379
41.1	0.379539	3.79539		41.1	0.434615	4.34615			41.1	0.598773	5.98773		41.1	0.483751	4.83751
41.2	0.383972	3.83972		41.2	0.423351	4.23351			41.2	0.572883	5.72883		41.2	0.459765	4.59765
41.3	0.393355	3.93355		41.3	0.431368	4.31368			41.3	0.591691	5.91691		41.3	0.479512	4.79512
41.4	0.387516	3.87516		41.4	0.4401	4.401			41.4	0.594728	5.94728		41.4	0.476713	4.76713
41.5	0.34909	3.4909		41.5	0.425411	4.25411			41.5	0.589412	5.89412		41.5	0.484189	4.84189
41.6	0.347241	3.47241		41.6	0.422152	4.22152			41.6	0.583725	5.83725		41.6	0.478708	4.78708
41.7	0.370038	3.70038		41.7	0.4221	4.221			41.7	0.602937	6.02937		41.7	0.47485	4.7485
41.8	0.366405	3.66405		41.8	0.422806	4.22806			41.8	0.587409	5.87409		41.8	0.46977	4.6977
41.9	0.356978	3.56978		41.9	0.426978	4.26978			41.9	0.586691	5.86691		41.9	0.463205	4.63205
42	0.361819	3.61819		42	0.43088	4.3088			42	0.604913	6.04913		42	0.467304	4.67304
42.1	0.3465	3.465		42.1	0.438109	4.38109			42.1	0.586871	5.86871		42.1	0.465974	4.65974
42.2	0.345198	3.45198		42.2	0.440696	4.40696			42.2	0.558724	5.58724		42.2	0.479799	4.79799
42.3	0.332685	3.32685		42.3	0.41762	4.1762			42.3	0.564985	5.64985		42.3	0.459439	4.59439
42.4	0.361051	3.61051		42.4	0.41935	4.1935			42.4	0.57615	5.7615		42.4	0.448819	4.48819
42.5	0.358514	3.58514		42.5	0.425984	4.25984			42.5	0.589238	5.89238		42.5	0.466716	4.66716
42.6	0.376733	3.76733		42.6	0.41602	4.1602			42.6	0.563409	5.63409		42.6	0.45396	4.5396
42.7	0.382901	3.82901		42.7	0.419824	4.19824			42.7	0.553231	5.53231		42.7	0.463619	4.63619
42.8	0.405808	4.05808		42.8	0.424169	4.24169			42.8	0.523227	5.23227		42.8	0.444705	4.44705
42.9	0.396413	3.96413		42.9	0.419603	4.19603			42.9	0.543	5.43		42.9	0.460522	4.60522
43	0.412913	4.12913		43	0.42639	4.2639			43	0.538855	5.38855		43	0.469381	4.69381
43.1	0.401858	4.01858		43.1	0.400178	4.00178			43.1	0.557047	5.57047		43.1	0.469296	4.69296
43.2	0.411077	4.11077		43.2	0.417115	4.17115			43.2	0.56277	5.6277		43.2	0.444425	4.44425
43.3	0.403935	4.03935		43.3	0.414598	4.14598			43.3	0.555399	5.55399		43.3	0.475349	4.75349
43.4	0.404486	4.04486		43.4	0.422998	4.22998			43.4	0.531093	5.31093		43.4	0.466174	4.66174
43.5	0.405993	4.05993		43.5	0.406225	4.06225			43.5	0.548635	5.48635		43.5	0.495362	4.95362
43.6	0.386091	3.86091		43.6	0.422776	4.22776			43.6	0.545989	5.45989		43.6	0.48408	4.8408
43.7	0.398609	3.98609		43.7	0.411402	4.11402			43.7	0.547293	5.47293		43.7	0.453876	4.53876
43.8	0.399032	3.99032		43.8	0.414965	4.14965			43.8	0.542687	5.42687		43.8	0.458575	4.58575
43.9	0.383974	3.83974		43.9	0.409565	4.09565			43.9	0.534561	5.34561		43.9	0.43819	4.3819
44	0.378756	3.78756		44	0.406292	4.06292			44	0.551611	5.51611		44	0.452531	4.52531
44.1	0.359192	3.59192		44.1	0.425071	4.25071			44.1	0.513675	5.13675		44.1	0.454268	4.54268
44.2	0.363134	3.63134		44.2	0.418968	4.18968			44.2	0.515545	5.15545		44.2	0.487893	4.87893
44.3	0.351709	3.51709		44.3	0.41266	4.1266			44.3	0.51339	5.1339		44.3	0.440358	4.40358
44.4	0.356916	3.56916		44.4	0.405176	4.05176			44.4	0.496073	4.96073		44.4	0.468408	4.68408
44.5	0.361066	3.61066		44.5	0.429992	4.29992			44.5	0.515753	5.15753		44.5	0.44834	4.4834
44.6	0.357427	3.57427		44.6	0.40478	4.0478			44.6	0.510082	5.10083		44.6	0.454936	4.54936
44.7	0.372356	3.72356		44.7	0.417235	4.17235			44.7	0.514444	5.14444		44.7	0.46329	4.6329
44.8	0.345076	3.45076		44.8	0.419429	4.19429			44.8	0.556776	5.56776		44.8	0.509584	5.09584
44.9	0.366156	3.66156		44.9	0.403782	4.03782			44.9	0.539162	5.39162		44.9	0.506223	5.06222
45	0.371379	3.71379		45	0.428665	4.28665			45	0.529374	5.29374		45	0.508032	5.08032
45.1	0.373907	3.73907		45.1	0.446267	4.46267			45.1	0.506181	5.06181		45.1	0.504082	5.04082
45.2	0.369859	3.69859		45.2	0.426553	4.26553			45.2	0.525391	5.25391		45.2	0.493557	4.93557
45.3	0.35675	3.5675		45.3	0.414271	4.14271			45.3	0.52617	5.2617		45.3	0.515422	5.15422
45.4	0.352398	3.52398		45.4	0.418893	4.18893			45.4	0.537352	5.37352		45.4	0.509697	5.09697
45.5	0.350989	3.50989		45.5	0.413462	4.13462			45.5	0.538033	5.38033		45.5	0.499918	4.99918
45.6	0.354728	3.54728		45.6	0.438725	4.38725			45.6	0.528744	5.28744		45.6	0.47134	4.7134
45.7	0.351416	3.51416		45.7	0.444914	4.44914			45.7	0.51455	5.1455		45.7	0.503016	5.03016
45.8	0.354517	3.54517		45.8	0.430784	4.30784			45.8	0.549358	5.49358		45.8	0.515077	5.15077
45.9	0.356044	3.56044		45.9	0.437157	4.37157			45.9	0.530184	5.30184		45.9	0.518992	5.18992
46	0.350195	3.50195		46	0.422471	4.22471			46	0.514731	5.14731		46	0.514884	5.14884
46.1	0.355837	3.55837		46.1	0.417901	4.17901			46.1	0.499121	4.99121		46.1	0.505903	5.05903
46.2	0.359258	3.59258		46.2	0.412278	4.12278			46.2	0.517304	5.17304		46.2	0.499196	4.99196
46.3	0.376728	3.76728		46.3	0.417552	4.17553			46.3	0.50896	5.0896		46.3	0.507054	5.07054
46.4	0.391274	3.91274		46.4	0.420787	4.20787			46.4	0.528525	5.28525		46.4	0.505907	5.05907
46.5	0.386381	3.86381		46.5	0.381469	3.81469			46.5	0.532359	5.32359		46.5	0.458832	4.58832
46.6	0.395396	3.95396		46.6	0.38502	3.8502			46.6	0.585994	5.85994		46.6	0.461552	4.61552
46.7	0.375537	3.75537		46.7	0.387559	3.87559			46.7	0.57025	5.70251		46.7	0.491902	4.91902
46.8	0.382107	3.82107		46.8	0.370377	3.70377			46.8	0.536065	5.36065		46.8	0.493824	4.93824
46.9	0.392406	3.92406		46.9	0.377388	3.77388			46.9	0.560111	5.60112		46.9	0.4846	4.846
47	0.360007	3.60006		47	0.379635	3.79635			47	0.549796	5.49796		47	0.479034	4.79034
47.1	0.381288	3.81288		47.1	0.383826	3.83826			47.1	0.537729	5.37729		47.1	0.491535	4.91535
47.2	0.371629	3.71629		47.2	0.395708	3.95708			47.2	0.541958	5.41958		47.2	0.489265	4.89265
47.3	0.386485	3.86485		47.3	0.387509	3.87509			47.3	0.535734	5.35734		47.3	0.488884	4.88884
47.4	0.386568	3.86568		47.4	0.391423	3.91423			47.4	0.542973	5.42973		47.4	0.490416	4.90416
47.5	0.368158	3.68158		47.5	0.400027	4.00027			47.5	0.521004	5.21004		47.5	0.500391	5.00391
47.6	0.364711	3.64711		47.6	0.406157	4.06157			47.6	0.539106	5.39106		47.6	0.498496	4.98496
47.7	0.382626	3.82626		47.7	0.401593	4.01593			47.7	0.585969	5.85969		47.7	0.466598	4.66598
47.8	0.36931	3.6931		47.8	0.382819	3.82819			47.8	0.568724	5.68724		47.8	0.479045	4.79045
47.9	0.386013	3.86013		47.9	0.387901	3.87901			47.9	0.561886	5.61886		47.9	0.489461	4.89461
48	0.379988	3.79988		48	0.388143	3.88143			48	0.578919	5.78919		48	0.496558	4.96558
48.1	0.370774	3.70774		48.1	0.400361	4.00361			48.1	0.557228	5.57228		48.1	0.482294	4.82294
48.2	0.390069	3.90069		48.2	0.405778	4.05778			48.2	0.549898	5.49898		48.2	0.501086	5.01086
48.3	0.372869	3.72869		48.3	0.390475	3.90475			48.3	0.542792	5.42792		48.3	0.477591	4.77591
48.4	0.365569	3.65569		48.4	0.366963	3.66963			48.4	0.537466	5.37466		48.4	0.472865	4.72865
48.5	0.376379	3.76379		48.5	0.393248	3.93248			48.5	0.561217	5.61217		48.5	0.486432	4.86432
48.6	0.361528	3.61528		48.6	0.399298	3.99298			48.6	0.561141	5.61141		48.6	0.474374	4.74374
48.7	0.367597	3.67597		48.7	0.40651	4.0651			48.7	0.59231	5.9231		48.7	0.484545	4.84545
48.8	0.356875	3.56875		48.8	0.422492	4.22492			48.8	0.57626	5.7626		48.8	0.48644	4.8644
48.9	0.355723	3.55723		48.9	0.412894	4.12894			48.9	0.570898	5.70898		48.9	0.48907	4.8907
49	0.362061	3.62061		49	0.39869	3.9869			49	0.571477	5.71477		49	0.467183	4.67183
49.1	0.365766	3.65766		49.1	0.417053	4.17053			49.1	0.597987	5.97987		49.1	0.47665	4.7665
49.2	0.351627	3.51627		49.2	0.39822	3.9822			49.2	0.630655	6.30654		49.2	0.456062	4.56062
49.3	0.365259	3.65259		49.3	0.414814	4.14814			49.3	0.648697	6.48697		49.3	0.472165	4.72165
49.4	0.37604	3.7604		49.4	0.407779	4.07779			49.4	0.622753	6.22753		49.4	0.460597	4.60597
49.5	0.394928	3.94928		49.5	0.405798	4.05798			49.5	0.618251	6.18251		49.5	0.433874	4.33874
49.6	0.351173	3.51173		49.6	0.408911	4.08911			49.6	0.642772	6.42772		49.6	0.439262	4.39262
49.7	0.369582	3.69582		49.7	0.407649	4.07649			49.7	0.648998	6.48998		49.7	0.458662	4.58662
49.8	0.378202	3.78202		49.8	0.390948	3.90948			49.8	0.611991	6.11991		49.8	0.465158	4.65158
49.9	0.373663	3.73663		49.9	0.392496	3.92496			49.9	0.618231	6.18231		49.9	0.488336	4.88336
50	0.390327	3.90327		50	0.395595	3.95595			50	0.577818	5.77818		50	0.495212	4.95212
50.1	0.385084	3.85084		50.1	0.394054	3.94054			50.1	0.595673	5.95673		50.1	0.463783	4.63783
50.2	0.371182	3.71182		50.2	0.40988	4.0988			50.2	0.589994	5.89994		50.2	0.467007	4.67007
50.3	0.363445	3.63445		50.3	0.433942	4.33942			50.3	0.600655	6.00655		50.3	0.479647	4.79647
50.4	0.379972	3.79972		50.4	0.408248	4.08248			50.4	0.629472	6.29472		50.4	0.4864	4.864
50.5	0.365792	3.65792		50.5	0.41171	4.1171			50.5	0.613705	6.13705		50.5	0.484193	4.84193
50.6	0.364021	3.64021		50.6	0.417034	4.17034			50.6	0.625737	6.25737		50.6	0.466266	4.66266
50.7	0.354802	3.54802		50.7	0.419441	4.19441			50.7	0.614775	6.14775		50.7	0.48676	4.8676
50.8	0.355679	3.55679		50.8	0.426956	4.26956			50.8	0.60865	6.0865		50.8	0.481887	4.81887
50.9	0.365636	3.65636		50.9	0.406271	4.06271			50.9	0.61145	6.1145		50.9	0.475345	4.75345
51	0.363816	3.63816		51	0.395508	3.95508			51	0.60472	6.0472		51	0.467058	4.67058
51.1	0.371302	3.71302		51.1	0.403205	4.03205			51.1	0.613426	6.13426		51.1	0.47826	4.7826
51.2	0.349305	3.49305		51.2	0.392101	3.92101			51.2	0.613122	6.13122		51.2	0.459211	4.59211
51.3	0.396881	3.96881		51.3	0.414159	4.14159			51.3	0.625597	6.25597		51.3	0.469396	4.69396
51.4	0.390674	3.90674		51.4	0.409969	4.09969			51.4	0.618656	6.18656		51.4	0.50038	5.0038
51.5	0.382707	3.82707		51.5	0.413361	4.13361			51.5	0.62706	6.2706		51.5	0.486839	4.86839
51.6	0.373374	3.73374		51.6	0.400704	4.00704			51.6	0.631745	6.31745		51.6	0.511045	5.11045
51.7	0.387858	3.87858		51.7	0.40899	4.0899			51.7	0.670528	6.70528		51.7	0.511468	5.11468
51.8	0.380104	3.80104		51.8	0.417463	4.17464			51.8	0.659157	6.59157		51.8	0.492456	4.92456
51.9	0.37586	3.7586		51.9	0.422172	4.22172			51.9	0.657506	6.57506		51.9	0.510804	5.10804
52	0.355404	3.55404		52	0.413249	4.13248			52	0.650406	6.50406		52	0.509954	5.09954
52.1	0.367616	3.67616		52.1	0.409405	4.09405			52.1	0.605345	6.05345		52.1	0.485798	4.85798
52.2	0.370059	3.70059		52.2	0.428754	4.28754			52.2	0.63592	6.3592		52.2	0.487008	4.87008
52.3	0.367273	3.67272		52.3	0.42525	4.2525			52.3	0.621372	6.21372		52.3	0.508477	5.08477
52.4	0.37292	3.7292		52.4	0.413418	4.13418			52.4	0.629745	6.29745		52.4	0.5268	5.268
52.5	0.380872	3.80872		52.5	0.408979	4.08979			52.5	0.612979	6.12979		52.5	0.538491	5.38491
52.6	0.394621	3.94621		52.6	0.421649	4.21649			52.6	0.625289	6.25289		52.6	0.544878	5.44878
52.7	0.391192	3.91192		52.7	0.427841	4.27841			52.7	0.615244	6.15244		52.7	0.545219	5.45219
52.8	0.406032	4.06032		52.8	0.435591	4.35591			52.8	0.63173	6.3173		52.8	0.522024	5.22024
52.9	0.383866	3.83866		52.9	0.418329	4.18329			52.9	0.639963	6.39963		52.9	0.517502	5.17502
53	0.391717	3.91717		53	0.400806	4.00806			53	0.656282	6.56282		53	0.507544	5.07544
53.1	0.388446	3.88446		53.1	0.403985	4.03985			53.1	0.626371	6.26371		53.1	0.507692	5.07693
53.2	0.370589	3.70589		53.2	0.396598	3.96598			53.2	0.623451	6.23451		53.2	0.520034	5.20034
53.3	0.37126	3.7126		53.3	0.42808	4.2808			53.3	0.649103	6.49103		53.3	0.511938	5.11938
53.4	0.366353	3.66353		53.4	0.387529	3.87529			53.4	0.629469	6.29469		53.4	0.506277	5.06277
53.5	0.372066	3.72066		53.5	0.385931	3.85931			53.5	0.620673	6.20673		53.5	0.500586	5.00586
53.6	0.375284	3.75284		53.6	0.384726	3.84726			53.6	0.635423	6.35423		53.6	0.507981	5.07981
53.7	0.372386	3.72386		53.7	0.383224	3.83224			53.7	0.627182	6.27182		53.7	0.545059	5.45059
53.8	0.361303	3.61303		53.8	0.395082	3.95082			53.8	0.605352	6.05352		53.8	0.559918	5.59918
53.9	0.378241	3.78241		53.9	0.388766	3.88766			53.9	0.614011	6.14011		53.9	0.560465	5.60465
54	0.392912	3.92912		54	0.398869	3.98869			54	0.6049	6.049		54	0.554982	5.54982
54.1	0.43214	4.3214		54.1	0.39022	3.9022			54.1	0.601124	6.01124		54.1	0.548862	5.48862
54.2	0.414369	4.14369		54.2	0.384387	3.84387			54.2	0.601184	6.01184		54.2	0.504003	5.04003
54.3	0.39953	3.9953		54.3	0.389483	3.89483			54.3	0.580212	5.80212		54.3	0.504449	5.04449
54.4	0.397037	3.97037		54.4	0.38093	3.8093			54.4	0.632151	6.32151		54.4	0.49241	4.9241
54.5	0.40961	4.0961		54.5	0.374227	3.74227			54.5	0.626431	6.26431		54.5	0.502714	5.02714
54.6	0.385344	3.85344		54.6	0.379657	3.79657			54.6	0.630801	6.30801		54.6	0.525641	5.25641
54.7	0.376348	3.76348		54.7	0.386037	3.86037			54.7	0.623795	6.23795		54.7	0.529449	5.29449
54.8	0.386617	3.86617		54.8	0.384513	3.84513			54.8	0.635093	6.35093		54.8	0.531424	5.31424
54.9	0.379744	3.79744		54.9	0.390315	3.90315			54.9	0.652183	6.52183		54.9	0.561862	5.61862
55	0.373321	3.73321		55	0.386149	3.86149			55	0.610513	6.10513		55	0.557825	5.57825
55.1	0.375469	3.75469		55.1	0.373451	3.73451			55.1	0.63575	6.3575		55.1	0.549618	5.49618
55.2	0.379817	3.79817		55.2	0.384205	3.84205			55.2	0.648116	6.48116		55.2	0.585482	5.85482
55.3	0.366893	3.66893		55.3	0.372675	3.72675			55.3	0.662178	6.62178		55.3	0.548452	5.48452
55.4	0.363453	3.63453		55.4	0.359135	3.59135			55.4	0.636073	6.36073		55.4	0.547438	5.47438
55.5	0.378258	3.78258		55.5	0.372469	3.72469			55.5	0.653953	6.53953		55.5	0.612353	6.12353
55.6	0.363444	3.63444		55.6	0.384665	3.84665			55.6	0.67963	6.7963		55.6	0.596017	5.96017
55.7	0.383144	3.83144		55.7	0.375728	3.75728			55.7	0.638739	6.38739		55.7	0.565251	5.65251
55.8	0.381776	3.81776		55.8	0.368875	3.68875			55.8	0.609641	6.09641		55.8	0.513326	5.13326
55.9	0.37984	3.7984		55.9	0.384206	3.84206			55.9	0.636132	6.36132		55.9	0.539072	5.39072
56	0.36162	3.6162		56	0.399128	3.99128			56	0.635208	6.35208		56	0.559171	5.59171
56.1	0.364313	3.64313		56.1	0.387179	3.87179			56.1	0.629171	6.29171		56.1	0.565877	5.65877
56.2	0.360571	3.60571		56.2	0.407059	4.07059			56.2	0.674793	6.74793		56.2	0.553486	5.53486
56.3	0.356155	3.56155		56.3	0.396574	3.96574			56.3	0.679028	6.79028		56.3	0.546714	5.46714
56.4	0.367462	3.67462		56.4	0.391614	3.91614			56.4	0.675718	6.75718		56.4	0.546613	5.46613
56.5	0.381108	3.81108		56.5	0.382581	3.82581			56.5	0.651375	6.51375		56.5	0.550621	5.50621
56.6	0.360575	3.60575		56.6	0.36389	3.6389			56.6	0.654579	6.54579		56.6	0.544523	5.44523
56.7	0.355338	3.55338		56.7	0.374312	3.74312			56.7	0.660102	6.60102		56.7	0.56014	5.6014
56.8	0.371729	3.71729		56.8	0.376941	3.76941			56.8	0.643412	6.43412		56.8	0.536428	5.36428
56.9	0.361063	3.61063		56.9	0.38235	3.8235			56.9	0.648921	6.48921		56.9	0.530575	5.30575
57	0.379425	3.79425		57	0.389353	3.89353			57	0.656815	6.56815		57	0.547767	5.47767
57.1	0.390184	3.90184		57.1	0.397732	3.97732			57.1	0.633189	6.33189		57.1	0.522235	5.22235
57.2	0.387215	3.87215		57.2	0.399182	3.99182			57.2	0.631845	6.31845		57.2	0.521703	5.21703
57.3	0.377285	3.77285		57.3	0.397725	3.97725			57.3	0.629833	6.29833		57.3	0.509573	5.09573
57.4	0.384437	3.84437		57.4	0.407369	4.07369			57.4	0.640545	6.40545		57.4	0.536273	5.36273
57.5	0.389424	3.89424		57.5	0.420456	4.20456			57.5	0.607874	6.07874		57.5	0.500713	5.00713
57.6	0.380304	3.80304		57.6	0.42219	4.2219			57.6	0.608752	6.08752		57.6	0.501692	5.01692
57.7	0.400471	4.00471		57.7	0.441773	4.41773			57.7	0.602339	6.02339		57.7	0.514678	5.14678
57.8	0.381616	3.81616		57.8	0.459663	4.59663			57.8	0.624143	6.24143		57.8	0.504758	5.04758
57.9	0.382067	3.82067		57.9	0.487507	4.87507			57.9	0.647877	6.47877		57.9	0.516826	5.16826
58	0.389193	3.89193		58	0.468247	4.68247			58	0.660897	6.60897		58	0.534366	5.34366
58.1	0.387634	3.87634		58.1	0.449004	4.49004			58.1	0.638976	6.38976		58.1	0.499311	4.99311
58.2	0.376981	3.76981		58.2	0.463103	4.63103			58.2	0.674692	6.74692		58.2	0.468299	4.68299
58.3	0.354894	3.54894		58.3	0.465773	4.65773			58.3	0.659785	6.59785		58.3	0.478689	4.78689
58.4	0.362917	3.62917		58.4	0.459234	4.59234			58.4	0.677038	6.77038		58.4	0.491656	4.91656
58.5	0.348088	3.48088		58.5	0.455486	4.55486			58.5	0.6498	6.498		58.5	0.49728	4.9728
58.6	0.348749	3.48749		58.6	0.464344	4.64344			58.6	0.632283	6.32283		58.6	0.495984	4.95984
58.7	0.387607	3.87607		58.7	0.460185	4.60185			58.7	0.605659	6.05659		58.7	0.493293	4.93293
58.8	0.372138	3.72138		58.8	0.461014	4.61014			58.8	0.651005	6.51005		58.8	0.498879	4.98879
58.9	0.36093	3.6093		58.9	0.449906	4.49906			58.9	0.638629	6.38629		58.9	0.498683	4.98683
59	0.368795	3.68795		59	0.446734	4.46734			59	0.662186	6.62186		59	0.492516	4.92516
59.1	0.367448	3.67448		59.1	0.418213	4.18213			59.1	0.628423	6.28423		59.1	0.485276	4.85276
59.2	0.356294	3.56294		59.2	0.437341	4.37341			59.2	0.657842	6.57842		59.2	0.473624	4.73624
59.3	0.352377	3.52377		59.3	0.435555	4.35555			59.3	0.635319	6.35319		59.3	0.517751	5.17751
59.4	0.355582	3.55582		59.4	0.444486	4.44486			59.4	0.684293	6.84293		59.4	0.506205	5.06205
59.5	0.361918	3.61918		59.5	0.422112	4.22112			59.5	0.671492	6.71492		59.5	0.48697	4.8697
59.6	0.363785	3.63785		59.6	0.430096	4.30096			59.6	0.68221	6.8221		59.6	0.512631	5.12631
59.7	0.365213	3.65213		59.7	0.408493	4.08493			59.7	0.683542	6.83542		59.7	0.510502	5.10502
59.8	0.380899	3.80899		59.8	0.418405	4.18405			59.8	0.656861	6.56861		59.8	0.501427	5.01427
59.9	0.377627	3.77627		59.9	0.431377	4.31377			59.9	0.650352	6.50352		59.9	0.512899	5.12899
60	0.380221	3.80221		60	0.418109	4.18109			60	0.65859	6.5859		60	0.491304	4.91304
60.1	0.382474	3.82475		60.1	0.419814	4.19814			60.1	0.653622	6.53622		60.1	0.514728	5.14728
60.2	0.374392	3.74392		60.2	0.413513	4.13513			60.2	0.643678	6.43678		60.2	0.515958	5.15958
60.3	0.372667	3.72667		60.3	0.432694	4.32694			60.3	0.667979	6.67979		60.3	0.482822	4.82822
60.4	0.347406	3.47406		60.4	0.416865	4.16865			60.4	0.681136	6.81136		60.4	0.496355	4.96355
60.5	0.351026	3.51026		60.5	0.413312	4.13312			60.5	0.660284	6.60284		60.5	0.465939	4.65939
60.6	0.360517	3.60517		60.6	0.3948	3.948			60.6	0.6277	6.277		60.6	0.474021	4.74021
60.7	0.343869	3.43869		60.7	0.420228	4.20228			60.7	0.610821	6.10821		60.7	0.494629	4.94629
60.8	0.354486	3.54486		60.8	0.44015	4.4015			60.8	0.619742	6.19742		60.8	0.474537	4.74537
60.9	0.373194	3.73194		60.9	0.429684	4.29684			60.9	0.643077	6.43077		60.9	0.489526	4.89526
61	0.363236	3.63236		61	0.435573	4.35573			61	0.634711	6.34711		61	0.513827	5.13827
61.1	0.375164	3.75164		61.1	0.412478	4.12478			61.1	0.618425	6.18425		61.1	0.513298	5.13298
61.2	0.362406	3.62406		61.2	0.402384	4.02384			61.2	0.624027	6.24027		61.2	0.527659	5.27659
61.3	0.359684	3.59684		61.3	0.396365	3.96365			61.3	0.639718	6.39718		61.3	0.517537	5.17537
61.4	0.341524	3.41524		61.4	0.400869	4.00869			61.4	0.663806	6.63806		61.4	0.529774	5.29774
61.5	0.381938	3.81938		61.5	0.398507	3.98507			61.5	0.684471	6.84471		61.5	0.562462	5.62462
61.6	0.362225	3.62226		61.6	0.408961	4.08961			61.6	0.698454	6.98454		61.6	0.535279	5.35279
61.7	0.383477	3.83477		61.7	0.410232	4.10232			61.7	0.668585	6.68585		61.7	0.513997	5.13997
61.8	0.386083	3.86083		61.8	0.422344	4.22344			61.8	0.64838	6.4838		61.8	0.52048	5.2048
61.9	0.368148	3.68148		61.9	0.415731	4.15731			61.9	0.661244	6.61244		61.9	0.54684	5.4684
62	0.372386	3.72386		62	0.413338	4.13338			62	0.651619	6.51619		62	0.539687	5.39687
62.1	0.381663	3.81663		62.1	0.408816	4.08816			62.1	0.676331	6.76331		62.1	0.523895	5.23895
62.2	0.388253	3.88253		62.2	0.414724	4.14724			62.2	0.682169	6.82169		62.2	0.509791	5.09791
62.3	0.380858	3.80858		62.3	0.425583	4.25583			62.3	0.696045	6.96045		62.3	0.508791	5.08791
62.4	0.374336	3.74336		62.4	0.409473	4.09474			62.4	0.671897	6.71897		62.4	0.50578	5.0578
62.5	0.373166	3.73166		62.5	0.406673	4.06673			62.5	0.67958	6.7958		62.5	0.494062	4.94062
62.6	0.377936	3.77936		62.6	0.399088	3.99088			62.6	0.708022	7.08022		62.6	0.481492	4.81492
62.7	0.374268	3.74268		62.7	0.405089	4.05089			62.7	0.71941	7.1941		62.7	0.472096	4.72096
62.8	0.369172	3.69172		62.8	0.402232	4.02232			62.8	0.739563	7.39563		62.8	0.486977	4.86977
62.9	0.371793	3.71793		62.9	0.423374	4.23374			62.9	0.710187	7.10187		62.9	0.478441	4.78441
63	0.3738	3.738		63	0.410611	4.10611			63	0.702203	7.02203		63	0.468847	4.68847
63.1	0.375942	3.75942		63.1	0.423542	4.23542			63.1	0.697737	6.97737		63.1	0.481701	4.81701
63.2	0.386644	3.86644		63.2	0.430645	4.30645			63.2	0.694636	6.94636		63.2	0.470198	4.70198
63.3	0.369392	3.69392		63.3	0.431539	4.31539			63.3	0.71287	7.1287		63.3	0.469051	4.69051
63.4	0.348642	3.48642		63.4	0.412718	4.12718			63.4	0.710218	7.10218		63.4	0.483971	4.83971
63.5	0.356886	3.56886		63.5	0.411732	4.11732			63.5	0.717554	7.17554		63.5	0.462353	4.62353
63.6	0.37214	3.7214		63.6	0.418646	4.18646			63.6	0.720771	7.20771		63.6	0.4553	4.553
63.7	0.359043	3.59043		63.7	0.41942	4.19419			63.7	0.716116	7.16116		63.7	0.478381	4.78381
63.8	0.369479	3.69479		63.8	0.417516	4.17516			63.8	0.703979	7.03979		63.8	0.497773	4.97773
63.9	0.349798	3.49798		63.9	0.401425	4.01425			63.9	0.723307	7.23307		63.9	0.514459	5.14459
64	0.360153	3.60153		64	0.427887	4.27887			64	0.733003	7.33003		64	0.518894	5.18894
64.1	0.378298	3.78298		64.1	0.421346	4.21346			64.1	0.761837	7.61837		64.1	0.485572	4.85572
64.2	0.36382	3.6382		64.2	0.395374	3.95374			64.2	0.740065	7.40065		64.2	0.487561	4.87561
64.3	0.359871	3.59871		64.3	0.412624	4.12624			64.3	0.738812	7.38812		64.3	0.517264	5.17264
64.4	0.362547	3.62547		64.4	0.405765	4.05765			64.4	0.748353	7.48353		64.4	0.497748	4.97748
64.5	0.372329	3.72329		64.5	0.409462	4.09462			64.5	0.745901	7.45901		64.5	0.504665	5.04665
64.6	0.380615	3.80615		64.6	0.421276	4.21276			64.6	0.731094	7.31094		64.6	0.506366	5.06366
64.7	0.387003	3.87003		64.7	0.424187	4.24187			64.7	0.713211	7.13211		64.7	0.551614	5.51614
64.8	0.383676	3.83676		64.8	0.393005	3.93005			64.8	0.692488	6.92488		64.8	0.530195	5.30195
64.9	0.39328	3.9328		64.9	0.401898	4.01898			64.9	0.700695	7.00695		64.9	0.494569	4.94569
65	0.394888	3.94888		65	0.41826	4.1826			65	0.715989	7.15989		65	0.502788	5.02788
65.1	0.388394	3.88394		65.1	0.413515	4.13515			65.1	0.707287	7.07287		65.1	0.526154	5.26154
65.2	0.386441	3.86441		65.2	0.410804	4.10804			65.2	0.669848	6.69848		65.2	0.525965	5.25965
65.3	0.371659	3.71659		65.3	0.414981	4.14981			65.3	0.672213	6.72213		65.3	0.542621	5.42621
65.4	0.389026	3.89026		65.4	0.420147	4.20147			65.4	0.67993	6.7993		65.4	0.548057	5.48057
65.5	0.378186	3.78186		65.5	0.4169	4.169			65.5	0.704733	7.04733		65.5	0.524717	5.24717
65.6	0.382719	3.82719		65.6	0.421022	4.21022			65.6	0.689492	6.89492		65.6	0.503585	5.03585
65.7	0.391348	3.91348		65.7	0.426376	4.26376			65.7	0.703392	7.03392		65.7	0.498679	4.98679
65.8	0.360862	3.60862		65.8	0.414044	4.14044			65.8	0.688193	6.88193		65.8	0.501853	5.01853
65.9	0.365257	3.65257		65.9	0.423727	4.23727			65.9	0.683126	6.83126		65.9	0.511681	5.11681
66	0.373916	3.73916		66	0.413881	4.13881			66	0.721194	7.21194		66	0.496832	4.96832
66.1	0.376435	3.76435		66.1	0.416127	4.16127			66.1	0.694874	6.94874		66.1	0.515638	5.15638
66.2	0.378565	3.78565		66.2	0.415946	4.15946			66.2	0.690603	6.90603		66.2	0.484283	4.84283
66.3	0.393199	3.93199		66.3	0.410909	4.10909			66.3	0.706176	7.06176		66.3	0.492223	4.92223
66.4	0.402101	4.02101		66.4	0.411146	4.11146			66.4	0.680839	6.80839		66.4	0.497945	4.97945
66.5	0.37841	3.7841		66.5	0.407869	4.07869			66.5	0.683639	6.83639		66.5	0.474006	4.74006
66.6	0.392957	3.92957		66.6	0.403888	4.03888			66.6	0.686587	6.86587		66.6	0.473357	4.73357
66.7	0.398558	3.98558		66.7	0.409058	4.09058			66.7	0.691034	6.91034		66.7	0.505196	5.05196
66.8	0.407675	4.07675		66.8	0.419909	4.19909			66.8	0.70523	7.0523		66.8	0.499312	4.99312
66.9	0.391514	3.91514		66.9	0.439564	4.39564			66.9	0.72519	7.2519		66.9	0.486602	4.86602
67	0.412534	4.12534		67	0.435915	4.35915			67	0.72298	7.2298		67	0.487803	4.87803
67.1	0.426457	4.26457		67.1	0.433708	4.33709			67.1	0.689086	6.89086		67.1	0.477985	4.77985
67.2	0.415614	4.15614		67.2	0.444323	4.44323			67.2	0.688307	6.88307		67.2	0.488812	4.88812
67.3	0.387322	3.87322		67.3	0.438932	4.38932			67.3	0.677328	6.77328		67.3	0.493803	4.93803
67.4	0.38995	3.8995		67.4	0.451074	4.51074			67.4	0.729366	7.29366		67.4	0.488958	4.88958
67.5	0.429776	4.29776		67.5	0.434594	4.34594			67.5	0.731753	7.31753		67.5	0.46722	4.6722
67.6	0.409807	4.09807		67.6	0.429531	4.29531			67.6	0.737254	7.37254		67.6	0.452237	4.52237
67.7	0.402469	4.02469		67.7	0.429563	4.29563			67.7	0.739312	7.39312		67.7	0.474773	4.74773
67.8	0.394067	3.94067		67.8	0.414351	4.14351			67.8	0.706713	7.06713		67.8	0.482525	4.82525
67.9	0.38383	3.8383		67.9	0.426833	4.26833			67.9	0.726222	7.26222		67.9	0.470089	4.70089
68	0.397246	3.97246		68	0.432037	4.32037			68	0.6971	6.971		68	0.455325	4.55325
68.1	0.406584	4.06584		68.1	0.434106	4.34106			68.1	0.701941	7.01941		68.1	0.477964	4.77964
68.2	0.39349	3.9349		68.2	0.41316	4.1316			68.2	0.711796	7.11796		68.2	0.4726	4.726
68.3	0.40688	4.0688		68.3	0.430382	4.30382			68.3	0.72996	7.2996		68.3	0.468231	4.68231
68.4	0.388238	3.88238		68.4	0.427235	4.27236			68.4	0.708346	7.08346		68.4	0.4746	4.746
68.5	0.382296	3.82296		68.5	0.438522	4.38522			68.5	0.712998	7.12998		68.5	0.46528	4.6528
68.6	0.390742	3.90742		68.6	0.433229	4.33229			68.6	0.744967	7.44967		68.6	0.490292	4.90292
68.7	0.393978	3.93978		68.7	0.42664	4.2664			68.7	0.734873	7.34873		68.7	0.475016	4.75016
68.8	0.392328	3.92328		68.8	0.439397	4.39397			68.8	0.713105	7.13105		68.8	0.472253	4.72253
68.9	0.389782	3.89782		68.9	0.429299	4.29299			68.9	0.67395	6.7395		68.9	0.50294	5.0294
69	0.387414	3.87414		69	0.419715	4.19715			69	0.728589	7.28589		69	0.500928	5.00928
69.1	0.388268	3.88268		69.1	0.40512	4.0512			69.1	0.718763	7.18763		69.1	0.498745	4.98745
69.2	0.396707	3.96707		69.2	0.405439	4.05439			69.2	0.749915	7.49915		69.2	0.47554	4.7554
69.3	0.434691	4.34691		69.3	0.413323	4.13323			69.3	0.761492	7.61492		69.3	0.510753	5.10753
69.4	0.43574	4.3574		69.4	0.433881	4.33881			69.4	0.810355	8.10355		69.4	0.496068	4.96068
69.5	0.416357	4.16357		69.5	0.435377	4.35377			69.5	0.816658	8.16658		69.5	0.466064	4.66064
69.6	0.422983	4.22983		69.6	0.418688	4.18688			69.6	0.749467	7.49467		69.6	0.487565	4.87565
69.7	0.428365	4.28365		69.7	0.430336	4.30336			69.7	0.750402	7.50402		69.7	0.469585	4.69585
69.8	0.431699	4.31699		69.8	0.440193	4.40193			69.8	0.801742	8.01742		69.8	0.458957	4.58957
69.9	0.435602	4.35602		69.9	0.450926	4.50926			69.9	0.785059	7.85059		69.9	0.491517	4.91517
70	0.444813	4.44813		70	0.457161	4.57161			70	0.778709	7.78709		70	0.486129	4.86129
70.1	0.425395	4.25395		70.1	0.437912	4.37912			70.1	0.770113	7.70113		70.1	0.507131	5.07131
70.2	0.410616	4.10616		70.2	0.43526	4.35259			70.2	0.767704	7.67704		70.2	0.490874	4.90874
70.3	0.423595	4.23595		70.3	0.431813	4.31813			70.3	0.766848	7.66848		70.3	0.508905	5.08905
70.4	0.400451	4.00451		70.4	0.443055	4.43055			70.4	0.771136	7.71136		70.4	0.513053	5.13053
70.5	0.408292	4.08292		70.5	0.441684	4.41684			70.5	0.731791	7.31791		70.5	0.529352	5.29352
70.6	0.427353	4.27353		70.6	0.429517	4.29518			70.6	0.73375	7.3375		70.6	0.501307	5.01307
70.7	0.41572	4.15721		70.7	0.438728	4.38728			70.7	0.729543	7.29543		70.7	0.513614	5.13614
70.8	0.394134	3.94134		70.8	0.423176	4.23176			70.8	0.773091	7.73091		70.8	0.496278	4.96278
70.9	0.394553	3.94553		70.9	0.413008	4.13008			70.9	0.751763	7.51763		70.9	0.491678	4.91678
71	0.376559	3.76559		71	0.427351	4.27351			71	0.75166	7.5166		71	0.539021	5.39021
71.1	0.395026	3.95026		71.1	0.436844	4.36844			71.1	0.75549	7.5549		71.1	0.527803	5.27803
71.2	0.411115	4.11115		71.2	0.431771	4.31771			71.2	0.755398	7.55398		71.2	0.518186	5.18187
71.3	0.400323	4.00323		71.3	0.450571	4.50571			71.3	0.794597	7.94597		71.3	0.535386	5.35386
71.4	0.399316	3.99316		71.4	0.450048	4.50048			71.4	0.772747	7.72747		71.4	0.53065	5.3065
71.5	0.420992	4.20992		71.5	0.43571	4.3571			71.5	0.766479	7.66479		71.5	0.549739	5.49739
71.6	0.407013	4.07013		71.6	0.437	4.37			71.6	0.747822	7.47822		71.6	0.54189	5.4189
71.7	0.393341	3.93341		71.7	0.461847	4.61847			71.7	0.738991	7.38991		71.7	0.550883	5.50883
71.8	0.405144	4.05144		71.8	0.463398	4.63398			71.8	0.74414	7.4414		71.8	0.510379	5.10379
71.9	0.383119	3.83119		71.9	0.473809	4.73809			71.9	0.739985	7.39985		71.9	0.500187	5.00187
72	0.395672	3.95672		72	0.455663	4.55663			72	0.692957	6.92957		72	0.505109	5.05109
72.1	0.389437	3.89438		72.1	0.438578	4.38578			72.1	0.684031	6.84031		72.1	0.506298	5.06298
72.2	0.388302	3.88302		72.2	0.422555	4.22555			72.2	0.693649	6.93649		72.2	0.476628	4.76628
72.3	0.411264	4.11264		72.3	0.441119	4.41119			72.3	0.71237	7.1237		72.3	0.474227	4.74227
72.4	0.369638	3.69638		72.4	0.457573	4.57573			72.4	0.715156	7.15156		72.4	0.478801	4.78801
72.5	0.380979	3.80979		72.5	0.448241	4.48241			72.5	0.707578	7.07578		72.5	0.487748	4.87748
72.6	0.389989	3.89989		72.6	0.455987	4.55987			72.6	0.713511	7.13511		72.6	0.51446	5.1446
72.7	0.4025	4.025		72.7	0.452539	4.52539			72.7	0.729381	7.29381		72.7	0.517195	5.17195
72.8	0.406699	4.06699		72.8	0.457854	4.57854			72.8	0.752228	7.52228		72.8	0.533953	5.33953
72.9	0.425254	4.25254		72.9	0.462763	4.62763			72.9	0.769442	7.69442		72.9	0.532348	5.32348
73	0.415581	4.15581		73	0.46523	4.65231			73	0.745922	7.45922		73	0.548834	5.48834
73.1	0.425008	4.25008		73.1	0.461311	4.61311			73.1	0.743739	7.43739		73.1	0.523343	5.23343
73.2	0.416069	4.16069		73.2	0.454473	4.54472			73.2	0.74434	7.4434		73.2	0.55636	5.5636
73.3	0.421502	4.21502		73.3	0.442914	4.42914			73.3	0.738383	7.38383		73.3	0.548527	5.48527
73.4	0.426317	4.26317		73.4	0.423898	4.23898			73.4	0.745913	7.45913		73.4	0.522626	5.22626
73.5	0.397171	3.97171		73.5	0.44019	4.4019			73.5	0.741911	7.41911		73.5	0.519599	5.19599
73.6	0.431221	4.31221		73.6	0.426764	4.26764			73.6	0.731362	7.31362		73.6	0.51406	5.1406
73.7	0.411119	4.11119		73.7	0.400796	4.00796			73.7	0.744153	7.44153		73.7	0.495982	4.95982
73.8	0.416398	4.16398		73.8	0.40851	4.0851			73.8	0.751258	7.51258		73.8	0.540987	5.40987
73.9	0.424395	4.24395		73.9	0.423251	4.23251			73.9	0.749368	7.49368		73.9	0.523182	5.23182
74	0.420896	4.20896		74	0.399447	3.99447			74	0.760234	7.60234		74	0.498652	4.98652
74.1	0.426294	4.26294		74.1	0.404447	4.04447			74.1	0.730905	7.30905		74.1	0.532694	5.32694
74.2	0.396991	3.96991		74.2	0.404807	4.04807			74.2	0.734372	7.34372		74.2	0.540476	5.40476
74.3	0.417619	4.17619		74.3	0.405495	4.05495			74.3	0.722853	7.22853		74.3	0.539743	5.39743
74.4	0.423194	4.23194		74.4	0.415113	4.15113			74.4	0.703929	7.03929		74.4	0.530855	5.30855
74.5	0.43632	4.3632		74.5	0.42492	4.2492			74.5	0.725985	7.25985		74.5	0.50978	5.0978
74.6	0.431906	4.31906		74.6	0.42484	4.2484			74.6	0.714657	7.14657		74.6	0.498273	4.98273
74.7	0.39378	3.9378		74.7	0.426843	4.26844			74.7	0.701798	7.01798		74.7	0.520062	5.20062
74.8	0.414538	4.14538		74.8	0.409731	4.09731			74.8	0.709738	7.09738		74.8	0.524684	5.24684
74.9	0.415135	4.15135		74.9	0.395831	3.95831			74.9	0.749	7.49001		74.9	0.49136	4.9136
75	0.405858	4.05858		75	0.419673	4.19673			75	0.738088	7.38088		75	0.471783	4.71783
75.1	0.417421	4.17421		75.1	0.395462	3.95463			75.1	0.76632	7.66319		75.1	0.523225	5.23225
75.2	0.416603	4.16603		75.2	0.395298	3.95298			75.2	0.768815	7.68815		75.2	0.525924	5.25924
75.3	0.412249	4.12249		75.3	0.387537	3.87537			75.3	0.736974	7.36974		75.3	0.515072	5.15072
75.4	0.421826	4.21826		75.4	0.386133	3.86133			75.4	0.715937	7.15937		75.4	0.48186	4.8186
75.5	0.441568	4.41568		75.5	0.38263	3.8263			75.5	0.739783	7.39783		75.5	0.505571	5.05571
75.6	0.439783	4.39783		75.6	0.390763	3.90763			75.6	0.751299	7.51299		75.6	0.500156	5.00156
75.7	0.43099	4.3099		75.7	0.409609	4.09609			75.7	0.740957	7.40957		75.7	0.508853	5.08853
75.8	0.409691	4.09692		75.8	0.387347	3.87347			75.8	0.748243	7.48243		75.8	0.521792	5.21792
75.9	0.406505	4.06505		75.9	0.395368	3.95368			75.9	0.733092	7.33092		75.9	0.510613	5.10613
76	0.427921	4.27921		76	0.399261	3.99261			76	0.735299	7.35299		76	0.502022	5.02022
76.1	0.422449	4.22449		76.1	0.392931	3.92931			76.1	0.734215	7.34215		76.1	0.507218	5.07218
76.2	0.418666	4.18666		76.2	0.388206	3.88206			76.2	0.750776	7.50776		76.2	0.535776	5.35776
76.3	0.410722	4.10722		76.3	0.414485	4.14485			76.3	0.74153	7.4153		76.3	0.494241	4.94241
76.4	0.412323	4.12323		76.4	0.427662	4.27662			76.4	0.734964	7.34964		76.4	0.498952	4.98952
76.5	0.432616	4.32616		76.5	0.405019	4.05019			76.5	0.740452	7.40452		76.5	0.497978	4.97978
76.6	0.430218	4.30218		76.6	0.396202	3.96202			76.6	0.735237	7.35237		76.6	0.502279	5.02279
76.7	0.434183	4.34183		76.7	0.388311	3.88311			76.7	0.750021	7.50021		76.7	0.493995	4.93994
76.8	0.427399	4.27399		76.8	0.397771	3.97771			76.8	0.736992	7.36992		76.8	0.472815	4.72815
76.9	0.419486	4.19486		76.9	0.403306	4.03306			76.9	0.745401	7.45401		76.9	0.471183	4.71183
77	0.433857	4.33857		77	0.396166	3.96166			77	0.737754	7.37754		77	0.507346	5.07346
77.1	0.428469	4.28469		77.1	0.417051	4.17051			77.1	0.749939	7.49939		77.1	0.494288	4.94288
77.2	0.412381	4.12381		77.2	0.423005	4.23006			77.2	0.745197	7.45197		77.2	0.503084	5.03084
77.3	0.386664	3.86664		77.3	0.41555	4.1555			77.3	0.776798	7.76797		77.3	0.520241	5.20241
77.4	0.407946	4.07946		77.4	0.40489	4.0489			77.4	0.726917	7.26917		77.4	0.518419	5.18419
77.5	0.40245	4.0245		77.5	0.419311	4.19311			77.5	0.732867	7.32867		77.5	0.531933	5.31933
77.6	0.411217	4.11217		77.6	0.400174	4.00174			77.6	0.745497	7.45497		77.6	0.510446	5.10446
77.7	0.408018	4.08018		77.7	0.412689	4.12689			77.7	0.751292	7.51292		77.7	0.491172	4.91172
77.8	0.404498	4.04498		77.8	0.403821	4.03821			77.8	0.741118	7.41118		77.8	0.500388	5.00388
77.9	0.408299	4.08298		77.9	0.40388	4.0388			77.9	0.723929	7.23929		77.9	0.500851	5.00851
78	0.409931	4.09931		78	0.402941	4.02941			78	0.714022	7.14022		78	0.508989	5.08989
78.1	0.428132	4.28132		78.1	0.408668	4.08668			78.1	0.696084	6.96084		78.1	0.488423	4.88423
78.2	0.432716	4.32716		78.2	0.40702	4.0702			78.2	0.717864	7.17864		78.2	0.484543	4.84543
78.3	0.421829	4.21829		78.3	0.408836	4.08836			78.3	0.724052	7.24052		78.3	0.485253	4.85253
78.4	0.423452	4.23452		78.4	0.40742	4.0742			78.4	0.757174	7.57174		78.4	0.481588	4.81588
78.5	0.427336	4.27336		78.5	0.40182	4.0182			78.5	0.738446	7.38446		78.5	0.478774	4.78774
78.6	0.408854	4.08854		78.6	0.396944	3.96944			78.6	0.739579	7.39579		78.6	0.511458	5.11458
78.7	0.391551	3.91551		78.7	0.404968	4.04968			78.7	0.722502	7.22502		78.7	0.503347	5.03347
78.8	0.406917	4.06917		78.8	0.395361	3.95361			78.8	0.732338	7.32338		78.8	0.49111	4.9111
78.9	0.411621	4.11621		78.9	0.391173	3.91173			78.9	0.72746	7.2746		78.9	0.49184	4.9184
79	0.406968	4.06968		79	0.406941	4.06941			79	0.720178	7.20178		79	0.514483	5.14483
79.1	0.389501	3.89501		79.1	0.413238	4.13238			79.1	0.743184	7.43184		79.1	0.535406	5.35406
79.2	0.414741	4.14741		79.2	0.411802	4.11802			79.2	0.726418	7.26418		79.2	0.558763	5.58763
79.3	0.41371	4.13711		79.3	0.401551	4.01551			79.3	0.734432	7.34432		79.3	0.544829	5.44829
79.4	0.411567	4.11567		79.4	0.390884	3.90884			79.4	0.742062	7.42062		79.4	0.540652	5.40652
79.5	0.430571	4.30571		79.5	0.400086	4.00086			79.5	0.720341	7.20341		79.5	0.518377	5.18377
79.6	0.427342	4.27342		79.6	0.380808	3.80808			79.6	0.730617	7.30617		79.6	0.519937	5.19937
79.7	0.416883	4.16883		79.7	0.387246	3.87246			79.7	0.747036	7.47036		79.7	0.521282	5.21282
79.8	0.434076	4.34076		79.8	0.385329	3.85329			79.8	0.750051	7.50052		79.8	0.516303	5.16303
79.9	0.434305	4.34305		79.9	0.384211	3.84211			79.9	0.751673	7.51673		79.9	0.50086	5.0086
80	0.422242	4.22242		80	0.382355	3.82355			80	0.751058	7.51058		80	0.520204	5.20204
80.1	0.416173	4.16173		80.1	0.390819	3.90819			80.1	0.7662	7.662		80.1	0.543592	5.43592
80.2	0.41169	4.1169		80.2	0.389536	3.89536			80.2	0.77127	7.7127		80.2	0.51045	5.1045
80.3	0.416517	4.16517		80.3	0.397307	3.97307			80.3	0.754188	7.54188		80.3	0.526367	5.26367
80.4	0.416973	4.16973		80.4	0.394961	3.94961			80.4	0.755576	7.55576		80.4	0.519441	5.19441
80.5	0.414048	4.14048		80.5	0.412813	4.12813			80.5	0.756959	7.56959		80.5	0.496161	4.96161
80.6	0.406186	4.06186		80.6	0.407418	4.07418			80.6	0.75225	7.5225		80.6	0.50662	5.0662
80.7	0.405747	4.05747		80.7	0.42677	4.2677			80.7	0.738532	7.38532		80.7	0.49762	4.9762
80.8	0.395626	3.95626		80.8	0.430032	4.30032			80.8	0.741097	7.41097		80.8	0.528298	5.28298
80.9	0.397389	3.97389		80.9	0.4181	4.181			80.9	0.753776	7.53776		80.9	0.514266	5.14266
81	0.402938	4.02938		81	0.428416	4.28416			81	0.771807	7.71807		81	0.516113	5.16113
81.1	0.402481	4.02481		81.1	0.425506	4.25506			81.1	0.739955	7.39955		81.1	0.51323	5.1323
81.2	0.407047	4.07047		81.2	0.426316	4.26316			81.2	0.754808	7.54808		81.2	0.47775	4.7775
81.3	0.389884	3.89884		81.3	0.426432	4.26432			81.3	0.770736	7.70736		81.3	0.491889	4.91889
81.4	0.393415	3.93415		81.4	0.411692	4.11692			81.4	0.748867	7.48867		81.4	0.470089	4.70089
81.5	0.399821	3.99821		81.5	0.408469	4.08469			81.5	0.755005	7.55005		81.5	0.475847	4.75847
81.6	0.407757	4.07757		81.6	0.403234	4.03234			81.6	0.759436	7.59436		81.6	0.491357	4.91357
81.7	0.409079	4.09079		81.7	0.399826	3.99826			81.7	0.771244	7.71244		81.7	0.497455	4.97455
81.8	0.415742	4.15742		81.8	0.415445	4.15445			81.8	0.773776	7.73776		81.8	0.499484	4.99484
81.9	0.418505	4.18505		81.9	0.420922	4.20922			81.9	0.7867	7.867		81.9	0.495253	4.95253
82	0.429276	4.29276		82	0.413134	4.13134			82	0.785825	7.85825		82	0.496091	4.96091
82.1	0.398796	3.98796		82.1	0.421723	4.21723			82.1	0.798361	7.98361		82.1	0.497225	4.97225
82.2	0.411632	4.11632		82.2	0.43134	4.3134			82.2	0.809338	8.09338		82.2	0.498277	4.98277
82.3	0.403526	4.03526		82.3	0.427051	4.27051			82.3	0.831942	8.31942		82.3	0.501535	5.01535
82.4	0.409911	4.09911		82.4	0.427056	4.27056			82.4	0.816196	8.16196		82.4	0.513762	5.13762
82.5	0.40434	4.0434		82.5	0.432609	4.32609			82.5	0.775323	7.75323		82.5	0.495642	4.95642
82.6	0.409005	4.09005		82.6	0.444137	4.44137			82.6	0.770509	7.70509		82.6	0.499054	4.99054
82.7	0.392288	3.92288		82.7	0.416228	4.16228			82.7	0.764621	7.64621		82.7	0.501539	5.01539
82.8	0.380408	3.80408		82.8	0.451555	4.51555			82.8	0.737108	7.37108		82.8	0.485268	4.85268
82.9	0.379849	3.79849		82.9	0.446446	4.46446			82.9	0.771703	7.71704		82.9	0.47523	4.7523
83	0.383346	3.83346		83	0.445452	4.45452			83	0.756695	7.56695		83	0.476643	4.76643
83.1	0.38804	3.8804		83.1	0.417859	4.17859			83.1	0.752302	7.52302		83.1	0.473824	4.73824
83.2	0.368131	3.68131		83.2	0.418454	4.18454			83.2	0.730915	7.30915		83.2	0.471721	4.71721
83.3	0.400105	4.00105		83.3	0.420394	4.20394			83.3	0.749328	7.49328		83.3	0.471165	4.71165
83.4	0.388437	3.88437		83.4	0.430725	4.30725			83.4	0.755978	7.55978		83.4	0.494422	4.94421
83.5	0.37636	3.7636		83.5	0.419897	4.19897			83.5	0.75116	7.5116		83.5	0.524441	5.24441
83.6	0.393526	3.93526		83.6	0.413285	4.13285			83.6	0.747193	7.47193		83.6	0.497468	4.97468
83.7	0.381673	3.81673		83.7	0.427429	4.27429			83.7	0.740798	7.40798		83.7	0.494479	4.94479
83.8	0.384048	3.84048		83.8	0.442566	4.42566			83.8	0.752363	7.52363		83.8	0.511182	5.11182
83.9	0.397923	3.97923		83.9	0.432645	4.32645			83.9	0.760289	7.60289		83.9	0.497331	4.97331
84	0.406989	4.06989		84	0.431433	4.31433			84	0.760182	7.60182		84	0.508061	5.08061
84.1	0.416147	4.16147		84.1	0.428062	4.28062			84.1	0.756237	7.56237		84.1	0.504951	5.04951
84.2	0.417276	4.17276		84.2	0.431538	4.31538			84.2	0.743407	7.43407		84.2	0.488055	4.88055
84.3	0.428255	4.28255		84.3	0.438661	4.38661			84.3	0.757896	7.57896		84.3	0.49452	4.9452
84.4	0.414369	4.14369		84.4	0.456339	4.56339			84.4	0.746373	7.46373		84.4	0.498368	4.98368
84.5	0.396329	3.96329		84.5	0.446989	4.46989			84.5	0.750779	7.50779		84.5	0.501962	5.01962
84.6	0.400462	4.00462		84.6	0.43567	4.3567			84.6	0.739795	7.39794		84.6	0.499278	4.99278
84.7	0.399692	3.99692		84.7	0.439063	4.39063			84.7	0.70801	7.0801		84.7	0.502616	5.02616
84.8	0.406859	4.06859		84.8	0.448701	4.48701			84.8	0.725577	7.25577		84.8	0.525729	5.25729
84.9	0.385586	3.85587		84.9	0.434272	4.34272			84.9	0.75434	7.5434		84.9	0.535892	5.35892
85	0.385215	3.85215		85	0.423623	4.23623			85	0.752322	7.52322		85	0.532214	5.32214
85.1	0.396812	3.96812		85.1	0.398425	3.98425			85.1	0.743565	7.43565		85.1	0.531594	5.31594
85.2	0.406185	4.06185		85.2	0.413927	4.13927			85.2	0.746525	7.46525		85.2	0.548249	5.48249
85.3	0.39741	3.9741		85.3	0.416515	4.16515			85.3	0.751201	7.51201		85.3	0.531158	5.31158
85.4	0.397989	3.97989		85.4	0.453703	4.53702			85.4	0.724008	7.24008		85.4	0.52478	5.2478
85.5	0.382562	3.82562		85.5	0.435809	4.35809			85.5	0.733377	7.33377		85.5	0.520909	5.20909
85.6	0.381286	3.81286		85.6	0.46436	4.6436			85.6	0.730749	7.30749		85.6	0.489595	4.89595
85.7	0.385826	3.85826		85.7	0.460764	4.60764			85.7	0.737251	7.37251		85.7	0.492206	4.92206
85.8	0.388489	3.88489		85.8	0.452964	4.52964			85.8	0.733808	7.33808		85.8	0.53455	5.34549
85.9	0.389618	3.89618		85.9	0.443024	4.43025			85.9	0.712864	7.12864		85.9	0.508756	5.08756
86	0.395992	3.95992		86	0.469874	4.69874			86	0.719374	7.19374		86	0.506563	5.06563
86.1	0.404743	4.04743		86.1	0.445255	4.45255			86.1	0.727528	7.27528		86.1	0.487527	4.87527
86.2	0.408187	4.08187		86.2	0.453942	4.53942			86.2	0.737177	7.37177		86.2	0.527428	5.27428
86.3	0.412617	4.12617		86.3	0.444714	4.44714			86.3	0.753734	7.53734		86.3	0.541519	5.41519
86.4	0.414192	4.14192		86.4	0.435678	4.35678			86.4	0.715694	7.15694		86.4	0.495525	4.95525
86.5	0.414804	4.14804		86.5	0.4459	4.459			86.5	0.719891	7.19891		86.5	0.48893	4.8893
86.6	0.430727	4.30727		86.6	0.43722	4.3722			86.6	0.710451	7.10451		86.6	0.504331	5.04331
86.7	0.414086	4.14086		86.7	0.447314	4.47314			86.7	0.697848	6.97848		86.7	0.514167	5.14168
86.8	0.417553	4.17553		86.8	0.42914	4.2914			86.8	0.700625	7.00625		86.8	0.519651	5.19651
86.9	0.435922	4.35922		86.9	0.439549	4.39549			86.9	0.670295	6.70295		86.9	0.492093	4.92093
87	0.429384	4.29384		87	0.443255	4.43255			87	0.688605	6.88605		87	0.501738	5.01738
87.1	0.428567	4.28566		87.1	0.459247	4.59247			87.1	0.681051	6.81051		87.1	0.473793	4.73793
87.2	0.423743	4.23743		87.2	0.455516	4.55516			87.2	0.706401	7.06401		87.2	0.487706	4.87706
87.3	0.407403	4.07403		87.3	0.445021	4.45021			87.3	0.727989	7.27989		87.3	0.503637	5.03637
87.4	0.422577	4.22577		87.4	0.444071	4.44071			87.4	0.733925	7.33925		87.4	0.513772	5.13772
87.5	0.428968	4.28968		87.5	0.437062	4.37062			87.5	0.721555	7.21555		87.5	0.477177	4.77177
87.6	0.454775	4.54775		87.6	0.434361	4.34361			87.6	0.712655	7.12655		87.6	0.476417	4.76417
87.7	0.466296	4.66296		87.7	0.434855	4.34855			87.7	0.700717	7.00717		87.7	0.493631	4.93631
87.8	0.4517	4.517		87.8	0.433073	4.33073			87.8	0.694201	6.94201		87.8	0.486637	4.86637
87.9	0.450097	4.50097		87.9	0.442375	4.42375			87.9	0.705627	7.05627		87.9	0.494136	4.94135
88	0.45428	4.5428		88	0.425523	4.25523			88	0.701542	7.01542		88	0.5137	5.137
88.1	0.44907	4.4907		88.1	0.409236	4.09236			88.1	0.704371	7.04371		88.1	0.472609	4.72609
88.2	0.442188	4.42188		88.2	0.412551	4.12551			88.2	0.710443	7.10443		88.2	0.496921	4.96921
88.3	0.449306	4.49306		88.3	0.418773	4.18773			88.3	0.679524	6.79524		88.3	0.502535	5.02535
88.4	0.448546	4.48546		88.4	0.410171	4.10171			88.4	0.704625	7.04625		88.4	0.520846	5.20846
88.5	0.441249	4.41249		88.5	0.400271	4.00271			88.5	0.710598	7.10598		88.5	0.505849	5.05849
88.6	0.451263	4.51263		88.6	0.397302	3.97302			88.6	0.711809	7.11809		88.6	0.533721	5.33721
88.7	0.449008	4.49008		88.7	0.385792	3.85792			88.7	0.733864	7.33864		88.7	0.532712	5.32712
88.8	0.46871	4.6871		88.8	0.399446	3.99446			88.8	0.711489	7.11489		88.8	0.54986	5.4986
88.9	0.449889	4.49889		88.9	0.412548	4.12548			88.9	0.705356	7.05356		88.9	0.52351	5.2351
89	0.468191	4.68191		89	0.41307	4.1307			89	0.684928	6.84928		89	0.48843	4.8843
89.1	0.468763	4.68763		89.1	0.408925	4.08925			89.1	0.696932	6.96932		89.1	0.511562	5.11562
89.2	0.451823	4.51823		89.2	0.401953	4.01953			89.2	0.706539	7.06539		89.2	0.504751	5.04751
89.3	0.442026	4.42026		89.3	0.392022	3.92022			89.3	0.712668	7.12668		89.3	0.490348	4.90348
89.4	0.427994	4.27994		89.4	0.404625	4.04625			89.4	0.724396	7.24396		89.4	0.520396	5.20396
89.5	0.435003	4.35003		89.5	0.405927	4.05927			89.5	0.686726	6.86726		89.5	0.510104	5.10104
89.6	0.428748	4.28748		89.6	0.406957	4.06957			89.6	0.691158	6.91158		89.6	0.517132	5.17132
89.7	0.435854	4.35854		89.7	0.430239	4.30239			89.7	0.70224	7.0224		89.7	0.530905	5.30905
89.8	0.438869	4.38869		89.8	0.421727	4.21727			89.8	0.691757	6.91757		89.8	0.516396	5.16396
89.9	0.41569	4.1569		89.9	0.390774	3.90774			89.9	0.686979	6.86979		89.9	0.515207	5.15207
90	0.423752	4.23752		90	0.403402	4.03402			90	0.708319	7.08319		90	0.48813	4.8813
90.1	0.405634	4.05634		90.1	0.421922	4.21922			90.1	0.71205	7.1205		90.1	0.493052	4.93052
90.2	0.399021	3.99021		90.2	0.428563	4.28563			90.2	0.698461	6.98461		90.2	0.471065	4.71065
90.3	0.40268	4.0268		90.3	0.430422	4.30422			90.3	0.712779	7.12779		90.3	0.463581	4.63581
90.4	0.416255	4.16255		90.4	0.426241	4.26241			90.4	0.702071	7.02071		90.4	0.474716	4.74716
90.5	0.428995	4.28995		90.5	0.398503	3.98503			90.5	0.681756	6.81756		90.5	0.475972	4.75972
90.6	0.411154	4.11154		90.6	0.408545	4.08545			90.6	0.698492	6.98492		90.6	0.490774	4.90774
90.7	0.419566	4.19566		90.7	0.41484	4.1484			90.7	0.677114	6.77114		90.7	0.494981	4.94981
90.8	0.420081	4.20081		90.8	0.402521	4.02521			90.8	0.670512	6.70512		90.8	0.488521	4.88521
90.9	0.41086	4.1086		90.9	0.411858	4.11858			90.9	0.66117	6.6117		90.9	0.515029	5.15029
91	0.393902	3.93902		91	0.415232	4.15232			91	0.66792	6.6792		91	0.502522	5.02522
91.1	0.39605	3.9605		91.1	0.415438	4.15438			91.1	0.672717	6.72717		91.1	0.513461	5.13461
91.2	0.396465	3.96465		91.2	0.407322	4.07322			91.2	0.661322	6.61322		91.2	0.506344	5.06344
91.3	0.422206	4.22206		91.3	0.422331	4.22331			91.3	0.692327	6.92327		91.3	0.458374	4.58374
91.4	0.421293	4.21293		91.4	0.398139	3.98139			91.4	0.66383	6.6383		91.4	0.476167	4.76167
91.5	0.419652	4.19652		91.5	0.409385	4.09385			91.5	0.706266	7.06266		91.5	0.455557	4.55557
91.6	0.425893	4.25893		91.6	0.39931	3.9931			91.6	0.695408	6.95408		91.6	0.478909	4.78909
91.7	0.42394	4.2394		91.7	0.394836	3.94836			91.7	0.690512	6.90512		91.7	0.490515	4.90515
91.8	0.42746	4.2746		91.8	0.408027	4.08027			91.8	0.726874	7.26874		91.8	0.486936	4.86936
91.9	0.402862	4.02862		91.9	0.416283	4.16283			91.9	0.687712	6.87712		91.9	0.463808	4.63808
92	0.440124	4.40124		92	0.401485	4.01485			92	0.706491	7.06491		92	0.464055	4.64055
92.1	0.43312	4.3312		92.1	0.402567	4.02567			92.1	0.686718	6.86718		92.1	0.462541	4.62541
92.2	0.445924	4.45924		92.2	0.391695	3.91695			92.2	0.712162	7.12162		92.2	0.474062	4.74062
92.3	0.423998	4.23998		92.3	0.409368	4.09368			92.3	0.715411	7.15411		92.3	0.484389	4.84389
92.4	0.423877	4.23877		92.4	0.402908	4.02908			92.4	0.722515	7.22515		92.4	0.503656	5.03656
92.5	0.428233	4.28233		92.5	0.394907	3.94907			92.5	0.754085	7.54085		92.5	0.488629	4.88629
92.6	0.425482	4.25482		92.6	0.39656	3.9656			92.6	0.691225	6.91225		92.6	0.487743	4.87743
92.7	0.430649	4.30649		92.7	0.40248	4.0248			92.7	0.72195	7.2195		92.7	0.478108	4.78108
92.8	0.43127	4.3127		92.8	0.396889	3.96889			92.8	0.712112	7.12112		92.8	0.487327	4.87327
92.9	0.429683	4.29683		92.9	0.400265	4.00265			92.9	0.71092	7.1092		92.9	0.494323	4.94323
93	0.450925	4.50925		93	0.397099	3.97099			93	0.712148	7.12148		93	0.513772	5.13772
93.1	0.447974	4.47974		93.1	0.38798	3.8798			93.1	0.719488	7.19488		93.1	0.504051	5.04051
93.2	0.438713	4.38713		93.2	0.398431	3.98431			93.2	0.718932	7.18932		93.2	0.506519	5.06519
93.3	0.432563	4.32564		93.3	0.422055	4.22055			93.3	0.717903	7.17903		93.3	0.501682	5.01682
93.4	0.443395	4.43395		93.4	0.415827	4.15827			93.4	0.707239	7.07239		93.4	0.487428	4.87427
93.5	0.432511	4.32511		93.5	0.390873	3.90873			93.5	0.724987	7.24987		93.5	0.521002	5.21002
93.6	0.445269	4.45269		93.6	0.397632	3.97632			93.6	0.751356	7.51356		93.6	0.51399	5.1399
93.7	0.431312	4.31312		93.7	0.411121	4.11121			93.7	0.743623	7.43623		93.7	0.53192	5.3192
93.8	0.433959	4.3396		93.8	0.414687	4.14687			93.8	0.724587	7.24587		93.8	0.517426	5.17426
93.9	0.440673	4.40673		93.9	0.425885	4.25885			93.9	0.708731	7.08731		93.9	0.494241	4.94241
94	0.435184	4.35184		94	0.391475	3.91475			94	0.725591	7.25591		94	0.483434	4.83434
94.1	0.45213	4.5213		94.1	0.399348	3.99348			94.1	0.737766	7.37767		94.1	0.506422	5.06422
94.2	0.446042	4.46042		94.2	0.405552	4.05552			94.2	0.739211	7.39211		94.2	0.517583	5.17583
94.3	0.462515	4.62515		94.3	0.41991	4.1991			94.3	0.741667	7.41667		94.3	0.510903	5.10903
94.4	0.438437	4.38437		94.4	0.419171	4.19171			94.4	0.749244	7.49244		94.4	0.536165	5.36165
94.5	0.425226	4.25226		94.5	0.41304	4.1304			94.5	0.707485	7.07485		94.5	0.516814	5.16814
94.6	0.429049	4.29049		94.6	0.408958	4.08958			94.6	0.710978	7.10978		94.6	0.519931	5.19931
94.7	0.415052	4.15052		94.7	0.391695	3.91695			94.7	0.667193	6.67193		94.7	0.512493	5.12493
94.8	0.432377	4.32377		94.8	0.412556	4.12556			94.8	0.734402	7.34402		94.8	0.49345	4.9345
94.9	0.421844	4.21844		94.9	0.399157	3.99157			94.9	0.696333	6.96333		94.9	0.5229	5.229
95	0.408721	4.08721		95	0.404423	4.04423			95	0.712885	7.12885		95	0.523397	5.23397
95.1	0.408449	4.08449		95.1	0.403135	4.03135			95.1	0.711017	7.11017		95.1	0.520381	5.20381
95.2	0.429703	4.29703		95.2	0.411348	4.11348			95.2	0.721101	7.21101		95.2	0.508789	5.08789
95.3	0.413325	4.13325		95.3	0.403965	4.03965			95.3	0.716726	7.16726		95.3	0.525946	5.25946
95.4	0.428153	4.28153		95.4	0.398463	3.98463			95.4	0.720442	7.20442		95.4	0.520602	5.20602
95.5	0.420886	4.20886		95.5	0.402212	4.02212			95.5	0.70041	7.0041		95.5	0.556989	5.56989
95.6	0.431124	4.31124		95.6	0.408526	4.08526			95.6	0.706728	7.06728		95.6	0.554673	5.54673
95.7	0.42426	4.24259		95.7	0.388551	3.88551			95.7	0.721248	7.21248		95.7	0.553353	5.53353
95.8	0.433624	4.33624		95.8	0.385302	3.85302			95.8	0.719737	7.19737		95.8	0.550348	5.50348
95.9	0.4483	4.48301		95.9	0.399315	3.99315			95.9	0.721314	7.21314		95.9	0.521496	5.21496
96	0.434865	4.34865		96	0.395554	3.95554			96	0.747864	7.47864		96	0.517548	5.17548
96.1	0.420154	4.20154		96.1	0.372265	3.72265			96.1	0.757613	7.57613		96.1	0.527211	5.27211
96.2	0.404084	4.04084		96.2	0.365215	3.65215			96.2	0.753161	7.53161		96.2	0.518884	5.18884
96.3	0.396909	3.96909		96.3	0.36923	3.6923			96.3	0.748734	7.48734		96.3	0.487605	4.87605
96.4	0.409092	4.09092		96.4	0.377868	3.77868			96.4	0.754317	7.54317		96.4	0.489186	4.89186
96.5	0.420323	4.20323		96.5	0.390402	3.90402			96.5	0.759071	7.59071		96.5	0.516229	5.16229
96.6	0.433711	4.33711		96.6	0.389052	3.89052			96.6	0.730656	7.30656		96.6	0.534213	5.34213
96.7	0.443809	4.43809		96.7	0.393442	3.93442			96.7	0.735423	7.35423		96.7	0.523904	5.23904
96.8	0.434215	4.34215		96.8	0.399621	3.99621			96.8	0.717348	7.17348		96.8	0.517548	5.17548
96.9	0.420477	4.20477		96.9	0.414317	4.14317			96.9	0.716986	7.16986		96.9	0.521531	5.21531
97	0.416563	4.16563		97	0.408571	4.0857			97	0.722896	7.22896		97	0.519734	5.19734
97.1	0.415171	4.15171		97.1	0.413314	4.13314			97.1	0.675348	6.75348		97.1	0.508239	5.08239
97.2	0.424988	4.24988		97.2	0.408845	4.08845			97.2	0.691468	6.91468		97.2	0.509229	5.09229
97.3	0.435901	4.35901		97.3	0.393908	3.93908			97.3	0.654371	6.54371		97.3	0.536973	5.36973
97.4	0.428389	4.28389		97.4	0.383448	3.83448			97.4	0.680058	6.80058		97.4	0.56297	5.6297
97.5	0.463091	4.63091		97.5	0.387786	3.87786			97.5	0.697496	6.97496		97.5	0.541923	5.41923
97.6	0.435545	4.35545		97.6	0.383916	3.83916			97.6	0.714793	7.14793		97.6	0.527171	5.27171
97.7	0.451776	4.51776		97.7	0.383305	3.83305			97.7	0.706119	7.06119		97.7	0.500901	5.00901
97.8	0.446867	4.46867		97.8	0.382303	3.82303			97.8	0.706589	7.06589		97.8	0.529603	5.29603
97.9	0.43311	4.3311		97.9	0.381069	3.81069			97.9	0.696178	6.96178		97.9	0.516196	5.16196
98	0.439184	4.39184		98	0.407649	4.07649			98	0.702854	7.02854		98	0.53035	5.3035
98.1	0.417011	4.17011		98.1	0.395333	3.95333			98.1	0.71086	7.1086		98.1	0.532806	5.32806
98.2	0.421537	4.21537		98.2	0.390781	3.90781			98.2	0.703756	7.03756		98.2	0.545527	5.45527
98.3	0.407334	4.07334		98.3	0.389383	3.89383			98.3	0.731548	7.31548		98.3	0.578874	5.78874
98.4	0.408869	4.08869		98.4	0.374397	3.74397			98.4	0.708103	7.08103		98.4	0.545125	5.45125
98.5	0.401653	4.01653		98.5	0.398458	3.98458			98.5	0.727853	7.27853		98.5	0.574211	5.74211
98.6	0.404919	4.04919		98.6	0.395145	3.95145			98.6	0.70294	7.0294		98.6	0.56347	5.6347
98.7	0.408406	4.08406		98.7	0.395739	3.95739			98.7	0.69314	6.9314		98.7	0.588691	5.88691
98.8	0.403949	4.03949		98.8	0.392484	3.92484			98.8	0.690493	6.90493		98.8	0.552897	5.52897
98.9	0.410293	4.10293		98.9	0.393617	3.93617			98.9	0.694785	6.94785		98.9	0.552936	5.52936
99	0.422038	4.22037		99	0.398399	3.98399			99	0.672084	6.72084		99	0.565896	5.65896
99.1	0.420232	4.20232		99.1	0.389058	3.89058			99.1	0.67268	6.7268		99.1	0.524432	5.24432
99.2	0.457988	4.57988		99.2	0.399439	3.99439			99.2	0.671205	6.71205		99.2	0.54294	5.4294
99.3	0.46567	4.6567		99.3	0.40363	4.0363			99.3	0.691719	6.91719		99.3	0.514016	5.14016
99.4	0.442243	4.42243		99.4	0.398008	3.98008			99.4	0.670042	6.70042		99.4	0.530246	5.30246
99.5	0.41804	4.1804		99.5	0.391517	3.91517			99.5	0.673787	6.73787		99.5	0.543434	5.43434
99.6	0.427643	4.27643		99.6	0.386383	3.86383			99.6	0.700583	7.00583		99.6	0.53619	5.3619
99.7	0.422307	4.22307		99.7	0.407678	4.07678			99.7	0.687073	6.87073		99.7	0.533974	5.33974
99.8	0.411902	4.11902		99.8	0.391703	3.91703			99.8	0.689673	6.89673		99.8	0.550238	5.50238
99.9	0.422751	4.22751		99.9	0.404422	4.04422			99.9	0.692824	6.92824		99.9	0.536722	5.36722
100	0.393493	3.93493		100	0.407842	4.07842			100	0.674378	6.74378		100	0.537097	5.37097

## Sheet: Radius of Gyration
	Average	4.7368		4.80442				4.86496		4.85541
	SD	0.0778289		0.0821983				0.177791		0.0650779
	n	94		94				62		62
	P-value (F-test)	0.59944						3.36174e-13
	P-value (t-test)	2.92082e-08						0.692196
MEMBRANE						X MEMBRANE
12.6mmHg			27.6mmHG			12.6mmHg			27.6mmHG
time (ns)	rg (nm)	rg (angstrom)	rg (nm)	rg (angstrom)		time (ns)	rg (nm)	rg (angstrom)	rg (nm)	rg (angstrom)
0	0.47458	4.7458	0.465408	4.65408		0	0.459079	4.59079	0.457436	4.57436	xmem
1	0.469017	4.69017	0.47223	4.7223		1	0.466541	4.66541	0.486325	4.86325										Normal
2	0.480995	4.80995	0.484354	4.84354		2	0.476545	4.76545	0.465843	4.65843										Elevated
3	0.467965	4.67965	0.48596	4.8596		3	0.46817	4.6817	0.470763	4.70763
4	0.472409	4.72409	0.480474	4.80474		4	0.48006	4.8006	0.458961	4.58961
5	0.465397	4.65397	0.477444	4.77444		5	0.46819	4.6819	0.482121	4.82121
6	0.479315	4.79315	0.479714	4.79714		6	0.483767	4.83767	0.488329	4.88329
7	0.47132	4.7132	0.48046	4.8046		7	0.496994	4.96994	0.477472	4.77472
8	0.471609	4.71609	0.467397	4.67397		8	0.474274	4.74274	0.479438	4.79438
9	0.472779	4.72779	0.460663	4.60663		9	0.48561	4.8561	0.475976	4.75976
10	0.467822	4.67822	0.478897	4.78897		10	0.475754	4.75754	0.493269	4.93269
11	0.460348	4.60348	0.484248	4.84248		11	0.476767	4.76767	0.493885	4.93885
12	0.459039	4.59039	0.481285	4.81285		12	0.488888	4.88888	0.493232	4.93232
13	0.475474	4.75474	0.471779	4.71779		13	0.471945	4.71945	0.501494	5.01494
14	0.474757	4.74757	0.479663	4.79663		14	0.473834	4.73834	0.490458	4.90458
15	0.472295	4.72295	0.472267	4.72267		15	0.476666	4.76666	0.491165	4.91165
16	0.460905	4.60905	0.488229	4.88229		16	0.463537	4.63537	0.487183	4.87183
17	0.458697	4.58697	0.465389	4.65389		17	0.476339	4.76339	0.479529	4.79529
18	0.466761	4.66761	0.47501	4.7501		18	0.476079	4.76079	0.474187	4.74187
19	0.474107	4.74107	0.474388	4.74388		19	0.46863	4.6863	0.494796	4.94796
20	0.469123	4.69123	0.487327	4.87327		20	0.473877	4.73877	0.474447	4.74447
21	0.484939	4.84939	0.470074	4.70074		21	0.47421	4.7421	0.479567	4.79567
22	0.471554	4.71554	0.477639	4.77639		22	0.482005	4.82005	0.492805	4.92805
23	0.477358	4.77358	0.471167	4.71167		23	0.475816	4.75816	0.49034	4.9034
24	0.47102	4.7102	0.492846	4.92846		24	0.471766	4.71766	0.491986	4.91986
25	0.468135	4.68135	0.477233	4.77233		25	0.487965	4.87965	0.503457	5.03457
26	0.467465	4.67465	0.490024	4.90024		26	0.475984	4.75984	0.491374	4.91374
27	0.472378	4.72378	0.480771	4.80771		27	0.477765	4.77765	0.505435	5.05435
28	0.463452	4.63452	0.472904	4.72904		28	0.46912	4.6912	0.498266	4.98266
29	0.476828	4.76828	0.46647	4.6647		29	0.463751	4.63751	0.497678	4.97678
30	0.466581	4.66581	0.470885	4.70885		30	0.485977	4.85977	0.494937	4.94937
31	0.475897	4.75897	0.467094	4.67094		31	0.470273	4.70273	0.492904	4.92904
32	0.475786	4.75786	0.479873	4.79873		32	0.464359	4.64359	0.481687	4.81687
33	0.481635	4.81635	0.4867	4.867		33	0.477395	4.77395	0.497197	4.97197
34	0.480319	4.80319	0.48074	4.8074		34	0.479527	4.79527	0.476725	4.76725
35	0.469319	4.69319	0.484902	4.84902		35	0.477281	4.77281	0.484632	4.84632
36	0.476482	4.76482	0.491611	4.91611		36	0.478358	4.78358	0.486551	4.86551
37	0.476078	4.76078	0.476767	4.76767		37	0.471263	4.71263	0.492016	4.92016
38	0.483191	4.83191	0.477193	4.77193		38	0.481818	4.81818	0.487213	4.87213
39	0.481061	4.81061	0.48535	4.8535		39	0.491945	4.91945	0.480417	4.80417
40	0.470141	4.70141	0.475885	4.75885		40	0.464578	4.64578	0.478245	4.78245
41	0.507136	5.07136	0.477017	4.77017		41	0.479437	4.79437	0.502155	5.02155
42	0.469619	4.69619	0.48697	4.8697		42	0.459516	4.59516	0.478585	4.78585
43	0.474748	4.74748	0.483705	4.83705		43	0.477499	4.77499	0.480952	4.80952
44	0.466791	4.66791	0.485112	4.85112		44	0.479083	4.79083	0.481832	4.81832
45	0.460708	4.60708	0.490088	4.90088		45	0.465144	4.65144	0.476757	4.76757
46	0.47547	4.7547	0.498121	4.98121		46	0.489843	4.89843	0.483292	4.83292
47	0.476479	4.76479	0.496748	4.96748		47	0.491727	4.91727	0.483342	4.83342
48	0.470059	4.70059	0.483374	4.83374		48	0.488022	4.88022	0.493933	4.93933
49	0.476187	4.76187	0.492782	4.92782		49	0.483194	4.83194	0.479574	4.79574
50	0.481283	4.81283	0.47574	4.7574		50	0.488036	4.88036	0.489625	4.89625
51	0.480388	4.80388	0.491863	4.91863		51	0.515881	5.15881	0.483641	4.83641
52	0.471889	4.71889	0.493906	4.93906		52	0.475966	4.75966	0.485551	4.85551
53	0.469121	4.69121	0.482487	4.82487		53	0.493685	4.93685	0.485578	4.85578
54	0.475098	4.75098	0.495301	4.95301		54	0.487574	4.87574	0.480911	4.80911
55	0.485317	4.85317	0.478163	4.78163		55	0.494254	4.94254	0.494703	4.94703
56	0.464174	4.64174	0.491233	4.91233		56	0.487857	4.87857	0.486935	4.86935
57	0.476856	4.76856	0.497368	4.97368		57	0.479852	4.79852	0.479424	4.79424
58	0.466331	4.66331	0.471126	4.71126		58	0.481166	4.81166	0.485229	4.85229
59	0.491823	4.91823	0.48212	4.8212		59	0.488653	4.88653	0.483381	4.83381
60	0.477374	4.77374	0.478586	4.78586		60	0.494986	4.94986	0.49724	4.9724
61	0.473983	4.73983	0.490717	4.90717		61	0.486803	4.86803	0.479691	4.79691
62	0.470064	4.70064	0.483966	4.83966		62	0.489876	4.89876	0.486281	4.86281
63	0.476598	4.76598	0.48355	4.8355		63	0.481295	4.81295	0.48773	4.8773
64	0.476547	4.76547	0.478877	4.78877		64	0.470458	4.70458	0.484562	4.84562
65	0.471995	4.71995	0.479525	4.79525		65	0.472523	4.72523	0.474115	4.74115
66	0.473729	4.73729	0.473324	4.73324		66	0.478783	4.78783	0.488902	4.88902
67	0.487026	4.87026	0.474319	4.74319		67	0.464198	4.64198	0.484708	4.84708
68	0.48032	4.8032	0.474226	4.74226		68	0.463975	4.63975	0.494692	4.94692
69	0.471641	4.71641	0.476574	4.76574		69	0.461517	4.61517	0.488595	4.88595
70	0.478991	4.78991	0.471017	4.71017		70	0.47749	4.7749	0.487475	4.87475
71	0.474523	4.74523	0.47792	4.7792		71	0.506324	5.06324	0.485325	4.85325
72	0.475213	4.75213	0.482032	4.82032		72	0.487833	4.87833	0.481963	4.81963
73	0.460762	4.60762	0.495123	4.95123		73	0.491795	4.91795	0.494668	4.94668
74	0.47825	4.7825	0.47332	4.7332		74	0.485009	4.85009	0.478938	4.78938
75	0.475728	4.75728	0.477434	4.77434		75	0.479154	4.79154	0.487408	4.87408
76	0.457895	4.57895	0.481543	4.81543		76	0.471123	4.71123	0.477015	4.77015
77	0.47739	4.7739	0.471187	4.71187		77	0.481836	4.81836	0.501857	5.01857
78	0.475747	4.75747	0.488801	4.88801		78	0.48013	4.8013	0.485881	4.85881
79	0.477049	4.77049	0.474513	4.74513		79	0.481254	4.81254	0.4872	4.872
80	0.467779	4.67779	0.485081	4.85081		80	0.465711	4.65711	0.480017	4.80017
81	0.482839	4.82839	0.481866	4.81866		81	0.486438	4.86438	0.485711	4.85711
82	0.473598	4.73598	0.4759	4.759		82	0.473766	4.73766	0.482091	4.82091
83	0.469478	4.69478	0.468518	4.68518		83	0.481909	4.81909	0.478329	4.78329
84	0.478502	4.78502	0.482141	4.82141		84	0.484959	4.84959	0.483693	4.83693
85	0.477667	4.77667	0.469586	4.69586		85	0.490785	4.90785	0.486772	4.86772
86	0.48005	4.8005	0.478706	4.78706		86	0.491152	4.91152	0.479478	4.79478
87	0.464691	4.64691	0.473522	4.73522		87	0.470778	4.70778	0.473423	4.73423
88	0.464779	4.64779	0.474947	4.74947		88	0.490672	4.90672	0.503052	5.03052
89	0.482285	4.82285	0.487824	4.87824		89	0.483554	4.83554	0.481212	4.81212
90	0.473876	4.73876	0.496641	4.96641		90	0.473104	4.73104	0.49548	4.9548
91	0.470615	4.70615	0.489764	4.89764		91	0.494257	4.94257	0.491	4.91
92	0.457075	4.57075	0.466331	4.66331		92	0.511188	5.11188	0.486064	4.86064
93	0.469953	4.69953	0.486852	4.86852		93	0.494479	4.94479	0.485151	4.85151
94	0.481842	4.81842	0.479925	4.79925		94	0.48585	4.8585	0.481719	4.81719
95	0.485614	4.85614	0.475538	4.75538		95	0.480606	4.80606	0.492234	4.92234
96	0.468582	4.68582	0.479397	4.79397		96	0.489081	4.89081	0.48282	4.8282
97	0.472468	4.72468	0.487117	4.87117		97	0.565366	5.65366	0.47954	4.7954
98	0.475958	4.75958	0.477688	4.77688		98	0.518084	5.18084	0.489829	4.89829
99	0.468748	4.68748	0.481801	4.81801		99	0.531145	5.31145	0.489076	4.89076
100	0.484545	4.84545	0.479502	4.79502		100	0.530622	5.30622	0.488543	4.88543

## Sheet: Pore Channel Radius
	100ns					50ns						100 ns Snapshot
12.6 mmHg			27.6 mmHg			12.6 mmHg			27.6 mmHg									Normal
coordinate	radius (angstrom)		coordinate	radius (angstrom)		coordinate	radius (angstrom)		coordinate	radius (angstrom)								Elevated
59.8672	4.90695		59.5733	4.89274		59.6228	4.8874		58.9585	4.96613
59.9922	4.85337		59.6983	4.80972		59.7478	4.82324		59.0835	4.87836
60.1172	4.80193		59.8233	4.72771		59.8728	4.76011		59.2085	4.7902
60.2422	4.75395		59.9483	4.64602		59.9978	4.6872		59.3335	4.70507
60.3672	4.70794		60.0733	4.56594		60.1228	4.61574		59.4585	4.62139
60.4922	4.64038		60.1983	4.48918		60.2478	4.53897		59.5835	4.53849
60.6172	4.57489		60.3233	4.41422		60.3728	4.46578		59.7085	4.45706
60.7422	4.50326		60.4483	4.34176		60.4978	4.39737		59.8335	4.37807
60.8672	4.43403		60.5733	4.27127		60.6228	4.33213		59.9585	4.30073
60.9922	4.36836		60.6983	4.20246		60.7478	4.26149		60.0835	4.22478
61.1172	4.30568		60.8233	4.13574		60.8728	4.19235		60.2085	4.14751
61.2422	4.24614		60.9483	4.07033		60.9978	4.11727		60.3335	4.07677
61.3672	4.18987		61.0733	4.00665		61.1228	4.04369		60.4585	4.0081
61.4922	4.13814		61.1983	3.94704		61.2478	3.97189		60.5835	3.93546
61.6172	4.08644		61.3233	3.88877		61.3728	3.90221		60.7085	3.86371
61.7422	4.03997		61.4483	3.83271		61.4978	3.83798		60.8335	3.78923
61.8672	3.9963		61.5733	3.77881		61.6228	3.77617		60.9585	3.7169
61.9922	3.95917		61.6983	3.72904		61.7478	3.71447		61.0835	3.64841
62.1172	3.92261		61.8233	3.68203		61.8728	3.65525		61.2085	3.58238
62.2422	3.89231		61.9483	3.63585		61.9978	3.5985		61.3335	3.51749
62.3672	3.86342		62.0733	3.59229		62.1228	3.54442		61.4585	3.45502
62.4922	3.84039		62.1983	3.55545		62.2478	3.49345		61.5835	3.39523
62.6172	3.82144		62.3233	3.52143		62.3728	3.44535		61.7085	3.33738
62.7422	3.79598		62.4483	3.48267		62.4978	3.40047		61.8335	3.28324
62.8672	3.7741		62.5733	3.44652		62.6228	3.35856		61.9585	3.23134
62.9922	3.75623		62.6983	3.41244		62.7478	3.31948		62.0835	3.18443
63.1172	3.7422		62.8233	3.38175		62.8728	3.28352		62.2085	3.14054
63.2422	3.73229		62.9483	3.35563		62.9978	3.25		62.3335	3.09843
63.3672	3.72627		63.0733	3.33284		63.1228	3.21875		62.4585	3.05948
63.4922	3.72276		63.1983	3.31517		63.2478	3.19471		62.5835	3.02235
63.6172	3.72161		63.3233	3.30111		63.3728	3.1706		62.7085	2.98837
63.7422	3.66621		63.4483	3.28916		63.4978	3.14966		62.8335	2.96233
63.8672	3.61329		63.5733	3.28084		63.6228	3.13165		62.9585	2.94013
63.9922	3.53025		63.6983	3.27769		63.7478	3.11337		63.0835	2.92039
64.1172	3.4495		63.8233	3.27802		63.8728	3.09751		63.2085	2.90435
64.2422	3.37132		63.9483	3.2807		63.9978	3.08747		63.3335	2.8911
64.3672	3.29513		64.0733	3.28503		64.1228	3.08024		63.4585	2.88153
64.4922	3.18688		64.1983	3.2859		64.2478	3.07699		63.5835	2.87301
64.6172	3.13732		64.3233	3.28382		64.3728	3.07706		63.7085	2.86813
64.7422	3.07649		64.4483	3.28653		64.4978	3.08045		63.8335	2.86015
64.8672	3.02171		64.5733	3.29256		64.6228	3.0872		63.9585	2.85516
64.9922	2.97196		64.6983	3.29997		64.7478	3.09287		64.0835	2.82267
65.1172	2.92672		64.8233	3.31065		64.8728	3.10154		64.2085	2.80708
65.2422	2.88908		64.9483	3.3099		64.9978	3.11034		64.3335	2.80446										Low (TRPV1 ME model)
65.3672	2.85724		65.0733	3.31353		65.1228	3.12251		64.4585	2.83535										High (TRPV1 ME model)
65.4922	2.83168		65.1983	3.31035		65.2478	3.13755		64.5835	2.85693										Low (TRPV1 only model)
65.6172	2.81236		65.3233	3.30928		65.3728	3.15593		64.7085	2.88231										High (TRPV1 only model)
65.7422	2.79802		65.4483	3.28411		65.4978	3.17733		64.8335	2.89998
65.8672	2.79027		65.5733	3.26173		65.6228	3.20199		64.9585	2.91909
65.9922	2.7752		65.6983	3.22033		65.7478	3.19279		65.0835	2.93824
66.1172	2.76604		65.8233	3.18178		65.8728	3.18513		65.2085	2.95185
66.2422	2.75533		65.9483	3.14978		65.9978	3.17417		65.3335	2.95798
66.3672	2.74985		66.0733	3.12319		66.1228	3.16477		65.4585	2.96704
66.4922	2.75346		66.1983	3.09666		66.2478	3.15326		65.5835	2.99839
66.6172	2.76318		66.3233	3.07357		66.3728	3.14366		65.7085	3.02873
66.7422	2.78113		66.4483	3.05619		66.4978	3.13981		65.8335	3.05681
66.8672	2.80627		66.5733	3.04298		66.6228	3.13609		65.9585	3.08846
66.9922	2.8206		66.6983	3.03198		66.7478	3.14057		66.0835	3.0557
67.1172	2.84156		66.8233	3.02477		66.8728	3.14913		66.2085	3.14271
67.2422	2.81392		66.9483	3.01332		66.9978	3.16017		66.3335	3.18641
67.3672	2.79071		67.0733	3.00538		67.1228	3.17507		66.4585	3.23132
67.4922	2.7727		67.1983	3.01896		67.2478	3.1946		66.5835	3.28165
67.6172	2.76023		67.3233	3.03657		67.3728	3.21732		66.7085	3.33191
67.7422	2.73848		67.4483	3.04878		67.4978	3.22839		66.8335	3.3758
67.8672	2.77279		67.5733	3.06479		67.6228	3.23964		66.9585	3.42085
67.9922	2.78586		67.6983	3.08505		67.7478	3.25151		67.0835	3.45977
68.1172	2.80345		67.8233	3.10838		67.8728	3.2667		67.2085	3.50143
68.2422	2.8255		67.9483	3.13626		67.9978	3.28525		67.3335	3.53454
68.3672	2.85203		68.0733	3.16725		68.1228	3.30707		67.4585	3.57098
68.4922	2.88234		68.1983	3.18251		68.2478	3.33323		67.5835	3.61072
68.6172	2.91691		68.3233	3.2014		68.3728	3.36178		67.7085	3.65381
68.7422	2.95791		68.4483	3.22222		68.4978	3.36954		67.8335	3.69429
68.8672	3.00213		68.5733	3.24667		68.6228	3.37501		67.9585	3.73955
68.9922	3.03872		68.6983	3.27473		68.7478	3.37287		68.0835	3.77379
69.1172	3.07895		68.8233	3.30652		68.8728	3.37381		68.2085	3.80608
69.2422	3.10281		68.9483	3.3354		68.9978	3.3571		68.3335	3.78241
69.3672	3.12986		69.0733	3.36921		69.1228	3.34248		68.4585	3.76225
69.4922	3.08801		69.1983	3.40996		69.2478	3.32215		68.5835	3.73545
69.6172	3.04943		69.3233	3.45525		69.3728	3.30264		68.7085	3.71159
69.7422	3.00919		69.4483	3.49635		69.4978	3.27384		68.8335	3.68386
69.8672	2.97315		69.5733	3.53684		69.6228	3.2478		68.9585	3.66895
69.9922	2.9457		69.6983	3.48991		69.7478	3.2259		69.0835	3.63869
70.1172	2.9231		69.8233	3.44444		69.8728	3.20822		69.2085	3.61137
70.2422	2.89441		69.9483	3.40096		69.9978	3.19705		69.3335	3.54225
70.3672	2.86966		70.0733	3.35953		70.1228	3.19037		69.4585	3.47494
70.4922	2.84679		70.1983	3.30884		70.2478	3.18742		69.5835	3.40604
70.6172	2.82819		70.3233	3.26063		70.3728	3.18776		69.7085	3.3509
70.7422	2.80211		70.4483	3.21105		70.4978	3.18196		69.8335	3.29396
70.8672	2.7783		70.5733	3.16452		70.6228	3.17671		69.9585	3.24035
70.9922	2.73901		70.6983	3.12306		70.7478	3.17261		70.0835	3.18689
71.1172	2.70322		70.8233	3.08507		70.8728	3.17379		70.2085	3.1364
71.2422	2.67281		70.9483	3.0493		70.9978	3.14729		70.3335	3.08762
71.3672	2.6461		71.0733	3.01706		71.1228	3.12409		70.4585	3.04196
71.4922	2.58867		71.1983	2.98832		71.2478	3.0652		70.5835	3.0002
71.6172	2.59368		71.3233	2.96324		71.3728	3.00895		70.7085	2.96149
71.7422	2.58098		71.4483	2.94206		71.4978	2.95637		70.8335	2.92522
71.8672	2.57256		71.5733	2.92361		71.6228	2.90704		70.9585	2.89215
71.9922	2.56514		71.6983	2.91035		71.7478	2.86189		71.0835	2.86412
72.1172	2.56212		71.8233	2.90097		71.8728	2.81815		71.2085	2.83858
72.2422	2.5643		71.9483	2.89503		71.9978	2.7797		71.3335	2.81909
72.3672	2.5707		72.0733	2.89299		72.1228	2.74484		71.4585	2.80343
72.4922	2.56926		72.1983	2.88826		72.2478	2.70629		71.5835	2.78932
72.6172	2.57382		72.3233	2.88747		72.3728	2.68841		71.7085	2.77908
72.7422	2.58689		72.4483	2.88199		72.4978	2.66836		71.8335	2.77166
72.8672	2.60512		72.5733	2.88191		72.6228	2.64894		71.9585	2.76818
72.9922	2.60577		72.6983	2.88973		72.7478	2.63924		72.0835	2.77218
73.1172	2.60654		72.8233	2.90223		72.8728	2.63009		72.2085	2.7801
73.2422	2.58067		72.9483	2.9162		72.9978	2.61268		72.3335	2.79055
73.3672	2.56227		73.0733	2.9336		73.1228	2.6009		72.4585	2.80488
73.4922	2.54933		73.1983	2.87297		73.2478	2.58725		72.5835	2.82233
73.6172	2.5409		73.3233	2.81643		73.3728	2.60571		72.7085	2.84345
73.7422	2.47657		73.4483	2.76648		73.4978	2.61412		72.8335	2.86945
73.8672	2.41059		73.5733	2.72216		73.6228	2.62556		72.9585	2.899
73.9922	2.3197		73.6983	2.66264		73.7478	2.63518		73.0835	2.8592
74.1172	2.2317		73.8233	2.6069		73.8728	2.65073		73.2085	2.82122
74.2422	2.14397		73.9483	2.50221		73.9978	2.65084		73.3335	2.76339
74.3672	2.05626		74.0733	2.39906		74.1228	2.65517		73.4585	2.71268
74.4922	1.95897		74.1983	2.29723		74.2478	2.61086		73.5835	2.67091
74.6172	1.86373		74.3233	2.19718		74.3728	2.5759		73.7085	2.63647
74.7422	1.77089		74.4483	2.0986		74.4978	2.50741		73.8335	2.60947
74.8672	1.68005		74.5733	2.00213		74.6228	2.44646		73.9585	2.59038
74.9922	1.59349		74.6983	1.909		74.7478	2.39298		74.0835	2.54835
75.1172	1.50962		74.8233	1.81715		74.8728	2.34764		74.2085	2.5113
75.2422	1.4231		74.9483	1.73027		74.9978	2.28987		74.3335	2.44003
75.3672	1.3516		75.0733	1.64657		75.1228	2.24299		74.4585	2.36533
75.4922	1.28094		75.1983	1.5649		75.2478	2.14028		74.5835	2.27776
75.6172	1.21466		75.3233	1.48661		75.3728	2.03927		74.7085	2.19246
75.7422	1.15541		75.4483	1.41268		75.4978	1.94025		74.8335	2.10552
75.8672	1.10167		75.5733	1.34278		75.6228	1.84329		74.9585	2.02155
75.9922	1.05404		75.6983	1.27781		75.7478	1.75249		75.0835	1.94067
76.1172	1.01308		75.8233	1.21747		75.8728	1.66288		75.2085	1.86323
76.2422	0.97387		75.9483	1.16305		75.9978	1.57871		75.3335	1.78986
76.3672	0.94135		76.0733	1.1144		76.1228	1.49806		75.4585	1.71977
76.4922	0.91281		76.1983	1.07241		76.2478	1.41592		75.5835	1.65445
76.6172	0.89083		76.3233	1.03541		76.3728	1.33703		75.7085	1.59372
76.7422	0.86464		76.4483	1.00639		76.4978	1.2672		75.8335	1.53806
76.8672	0.84441		76.5733	0.98304		76.6228	1.20037		75.9585	1.4876
76.9922	0.80782		76.6983	0.94688		76.7478	1.13774		76.0835	1.44168
77.1172	0.77688		76.8233	0.91214		76.8728	1.07854		76.2085	1.40052
77.2422	0.71157		76.9483	0.85994		76.9978	1.02911		76.3335	1.34928
77.3672	0.67571		77.0733	0.81251		77.1228	0.98293		76.4585	1.30274
77.4922	0.63098		77.1983	0.75288		77.2478	0.94452		76.5835	1.25135
77.6172	0.59246		77.3233	0.6999		77.3728	0.91312		76.7085	1.20512
77.7422	0.54172		77.4483	0.65824		77.4978	0.88781		76.8335	1.15439
77.8672	0.49835		77.5733	0.62148		77.6228	0.86937		76.9585	1.1085
77.9922	0.45965		77.6983	0.5987		77.7478	0.843		77.0835	1.06798
78.1172	0.42998		77.8233	0.58366		77.8728	0.82363		77.2085	1.0338
78.2422	0.41127		77.9483	0.5797		77.9978	0.77608		77.3335	1.00253
78.3672	0.40238		78.0733	0.58277		78.1228	0.73508		77.4585	0.97807
78.4922	0.40289		78.1983	0.5995		78.2478	0.69349		77.5835	0.95955
78.6172	0.41342		78.3233	0.62332		78.3728	0.65647		77.7085	0.94857
78.7422	0.43398		78.4483	0.6382		78.4978	0.60985		77.8335	0.9434
78.8672	0.46269		78.5733	0.66101		78.6228	0.56855		77.9585	0.9461
78.9922	0.50086		78.6983	0.68994		78.7478	0.51944		78.0835	0.93796
79.1172	0.5468		78.8233	0.73189		78.8728	0.47484		78.2085	0.93509
79.2422	0.60102		78.9483	0.76952		78.9978	0.36866		78.3335	0.92301
79.3672	0.66241		79.0733	0.81317		79.1228	0.52473		78.4585	0.9169
79.4922	0.69788		79.1983	0.863		79.2478	0.50588		78.5835	0.91618
79.6172	0.73532		79.3233	0.91919		79.3728	0.49623		78.7085	0.92389
79.7422	0.75012		79.4483	0.94498		79.4978	0.49547		78.8335	0.93993
79.8672	0.82292		79.5733	0.99532		79.6228	0.50409		78.9585	0.96423
79.9922	0.81031		79.6983	0.98357		79.7478	0.5213		79.0835	0.99718
80.1172	0.81766		79.8233	0.9805		79.8728	0.54749		79.2085	1.03786
80.2422	0.49789		79.9483	0.94397		79.9978	0.58204		79.3335	1.08543
80.3672	1.01278		80.0733	0.92112		80.1228	0.6247		79.4585	1.1396
80.4922	0.95737		80.1983	0.88187		80.2478	0.63663		79.5835	1.19029
80.6172	0.95245		80.3233	0.84917		80.3728	0.65782		79.7085	1.24572
80.7422	0.93903		80.4483	0.82445		80.4978	0.67728		79.8335	1.25917
80.8672	0.92982		80.5733	0.80724		80.6228	0.71009		79.9585	1.28131
80.9922	0.90376		80.6983	0.79727		80.7478	0.72459		80.0835	1.2989
81.1172	0.88664		80.8233	0.79271		80.8728	0.74978		80.2085	1.32374
81.2422	0.87704		80.9483	0.80247		80.9978	0.71299		80.3335	1.33789
81.3672	0.87609		81.0733	0.81998		81.1228	0.68177		80.4585	1.3546
81.4922	0.87805		81.1983	0.84393		81.2478	0.65825		80.5835	1.33751
81.6172	0.88653		81.3233	0.87222		81.3728	0.64291		80.7085	1.32711
81.7422	0.88612		81.4483	0.90933		81.4978	0.63477		80.8335	1.32482
81.8672	0.90696		81.5733	0.95271		81.6228	0.63508		80.9585	1.32942
81.9922	0.92854		81.6983	0.99955		81.7478	0.64338		81.0835	1.34013
82.1172	1.27849		81.8233	1.05195		81.8728	0.66032		81.2085	1.35713
82.2422	1.32749		81.9483	1.11583		81.9978	0.68845		81.3335	1.38056
82.3672	1.44368		82.0733	1.18477		82.1228	0.72454		81.4585	1.41041
82.4922	1.54612		82.1983	1.09681		82.2478	0.76664		81.5835	1.44721
82.6172	1.64988		82.3233	1.326		82.3728	0.8134		81.7085	1.48843
82.7422	1.74111		82.4483	1.4016		82.4978	0.87175		81.8335	1.5385
82.8672	1.83318		82.5733	1.47929		82.6228	0.93422		81.9585	1.59065
82.9922	1.91506		82.6983	1.56413		82.7478	1.00221		82.0835	1.65121
83.1172	1.99802		82.8233	1.65125		82.8728	1.07476		82.2085	1.71375
83.2422	2.05835		82.9483	1.7378		82.9978	1.15165		82.3335	1.78184
83.3672	2.1223		83.0733	1.82606		83.1228	1.23272		82.4585	1.85393
83.4922	2.19104		83.1983	1.92043		83.2478	1.30406		82.5835	1.92661
83.6172	2.26295		83.3233	2.0169		83.3728	1.3773		82.7085	2.00328
83.7422	2.33956		83.4483	2.1142		83.4978	1.44404		82.8335	2.08285
83.8672	2.41869		83.5733	2.21331		83.6228	1.51595		82.9585	2.16599
83.9922	2.49336		83.6983	2.31351		83.7478	1.59089		83.0835	2.25132
84.1172	2.57084		83.8233	2.41423		83.8728	1.66988		83.2085	2.33952
84.2422	2.65167		83.9483	2.51428		83.9978	1.74693		83.3335	2.42909
84.3672	2.73462		84.0733	2.61309		84.1228	1.8275		83.4585	2.51773
84.4922	2.81656		84.1983	2.67643		84.2478	1.9035		83.5835	2.55976
84.6172	2.90072		84.3233	2.74011		84.3728	1.98287		83.7085	2.60858
84.7422	2.93988		84.4483	2.76041		84.4978	2.05679		83.8335	2.6642
84.8672	2.99559		84.5733	2.78612		84.6228	2.13331		83.9585	2.72601
84.9922	2.90578		84.6983	2.81349		84.7478	2.13305		84.0835	2.79418
85.1172	2.82852		84.8233	2.84998		84.8728	2.35974		84.2085	2.86791
85.2422	2.74061		84.9483	2.8523		84.9978	2.42902		84.3335	2.93531
85.3672	2.76237		85.0733	2.85688		85.1228	2.50308		84.4585	3.0141
85.4922	2.74391		85.1983	2.8323		85.2478	2.49312		84.5835	3.02134
85.6172	2.74299		85.3233	2.81155		85.3728	2.63821		84.7085	3.03759
85.7422	2.70466		85.4483	2.76926		85.4978	2.73026		84.8335	3.04988
85.8672	2.66945		85.5733	2.72873		85.6228	2.82218		84.9585	3.06912
85.9922	2.59514		85.6983	2.65732		85.7478	2.84657		85.0835	3.09859
86.1172	2.52337		85.8233	2.59025		85.8728	2.87689		85.2085	3.13652
86.2422	2.45353		85.9483	2.52947		85.9978	2.81889		85.3335	3.1849
86.3672	2.38654		86.0733	2.47378		86.1228	2.7715		85.4585	3.24048
86.4922	2.32136		86.1983	2.41289		86.2478	2.6893		85.5835	3.19649
86.6172	2.25897		86.3233	2.35633		86.3728	2.60954		85.7085	3.15722
86.7422	2.20291		86.4483	2.29785		86.4978	2.53193		85.8335	3.12159
86.8672	2.15039		86.5733	2.24382		86.6228	2.45718		85.9585	3.08878
86.9922	2.09595		86.6983	2.19459		86.7478	2.38467		86.0835	3.053
87.1172	2.04515		86.8233	2.15008		86.8728	2.31546		86.2085	3.01937
87.2422	1.98421		86.9483	2.10185		86.9978	2.25148		86.3335	2.95025
87.3672	1.92654		87.0733	2.05801		87.1228	2.19071		86.4585	2.88598
87.4922	1.86954		87.1983	2.01764		87.2478	2.13148		86.5835	2.80839
87.6172	1.81735		87.3233	1.98193		87.3728	2.07567		86.7085	2.73321
87.7422	1.77406		87.4483	1.95269		87.4978	2.02725		86.8335	2.66396
87.8672	1.73496		87.5733	1.92762		87.6228	1.98347		86.9585	2.59718
87.9922	1.70016		87.6983	1.90885		87.7478	1.94366		87.0835	2.53103
88.1172	1.671		87.8233	1.89523		87.8728	1.90886		87.2085	2.46805
88.2422	1.64558		87.9483	1.88549		87.9978	1.87774		87.3335	2.40818
88.3672	1.62223		88.0733	1.88142		88.1228	1.85185		87.4585	2.35154
88.4922	1.60057		88.1983	1.87792		88.2478	1.83232		87.5835	2.27377
88.6172	1.57938		88.3233	1.8778		88.3728	1.81694		87.7085	2.31995
88.7422	1.57002		88.4483	1.87533		88.4978	1.80663		87.8335	2.28347
88.8672	1.56645		88.5733	1.87824		88.6228	1.80055		87.9585	2.25106
88.9922	1.5656		88.6983	1.88654		88.7478	1.79128		88.0835	2.22296
89.1172	1.57048		88.8233	1.89821		88.8728	1.78737		88.2085	2.19822
89.2422	1.58268		88.9483	1.91568		88.9978	1.77871		88.3335	2.17977
89.3672	1.59776		89.0733	1.93806		89.1228	1.77495		88.4585	2.16501
89.4922	1.4514		89.1983	1.9651		89.2478	1.77722		88.5835	2.15486
89.6172	1.68314		89.3233	1.99701		89.3728	1.78548		88.7085	2.14947
89.7422	1.69687		89.4483	2.0376		89.4978	1.80071		88.8335	2.14571
89.8672	1.71761		89.5733	2.08148		89.6228	1.82248		88.9585	2.14652
89.9922	1.7444		89.6983	2.11975		89.7478	1.82748		89.0835	2.14541
90.1172	1.77795		89.8233	2.1622		89.8728	1.83742		89.2085	2.14899
90.2422	1.81842		89.9483	2.16648		89.9978	1.7918		89.3335	2.15783
90.3672	1.8651		90.0733	2.17892		90.1228	1.75774		89.4585	2.17131
90.4922	1.88744		90.1983	2.19993		90.2478	1.73426		89.5835	2.18211
90.6172	1.91296		90.3233	2.22933		90.3728	1.72297		89.7085	2.19747
90.7422	1.91143		90.4483	2.26863		90.4978	1.65992		89.8335	2.21428
90.8672	1.91629		90.5733	2.31447		90.6228	1.72829		89.9585	2.23034
90.9922	1.91274		90.6983	2.33714		90.7478	1.81747		90.0835	2.18228
91.1172	1.92103		90.8233	2.36874		90.8728	1.9504		90.2085	2.13849
91.2422	1.93379		90.9483	2.33773		90.9978	1.9968		90.3335	2.0666
91.3672	1.95215		91.0733	2.31239		91.1228	2.04408		90.4585	2.11699
91.4922	1.9424		91.1983	2.29448		91.2478	2.09351		90.5835	2.1199
91.6172	1.93568		91.3233	2.28241		91.3728	2.14769		90.7085	2.13374
91.7422	1.93428		91.4483	2.26324		91.4978	2.18935		90.8335	2.15941
91.8672	1.93796		91.5733	2.24382		91.6228	2.22546		90.9585	2.19561
91.9922	1.91803		91.6983	2.18694		91.7478	2.18276		91.0835	2.20409
92.1172	1.90297		91.8233	2.13377		91.8728	2.15089		91.2085	2.22054
92.2422	1.86232		91.9483	2.08317		91.9978	2.08692		91.3335	2.19321
92.3672	1.82774		92.0733	2.0366		92.1228	2.02565		91.4585	2.17614
92.4922	1.79565		92.1983	1.99551		92.2478	1.96121		91.5835	2.1424
92.6172	1.7697		92.3233	1.95667		92.3728	1.90025		91.7085	2.11068
92.7422	1.73611		92.4483	1.92188		92.4978	1.84386		91.8335	2.07573
92.8672	1.70709		92.5733	1.88957		92.6228	1.79142		91.9585	2.04301
92.9922	1.6705		92.6983	1.84327		92.7478	1.72951		92.0835	2.00532
93.1172	1.63727		92.8233	1.91033		92.8728	1.66874		92.2085	1.96987
93.2422	1.57244		92.9483	1.89453		92.9978	1.61168		92.3335	1.90034
93.3672	1.50744		93.0733	1.88378		93.1228	1.56005		92.4585	1.99949
93.4922	1.44568		93.1983	1.87786		93.2478	1.50323		92.5835	1.93703
93.6172	1.38801		93.3233	1.87708		93.3728	1.45087		92.7085	1.87355
93.7422	1.33552		93.4483	1.87238		93.4978	1.40013		92.8335	1.80733
93.8672	1.28772		93.5733	1.87219		93.6228	1.35462		92.9585	1.74484
93.9922	1.24464		93.6983	1.82662		93.7478	1.31464		93.0835	1.68667
94.1172	1.20635		93.8233	1.78591		93.8728	1.28022		93.2085	1.63217
94.2422	1.17315		93.9483	1.71101		93.9978	1.23288		93.3335	1.58186
94.3672	1.14545		94.0733	1.63805		94.1228	1.19074		93.4585	1.53563
94.4922	1.12384		94.1983	1.56987		94.2478	1.15468		93.5835	1.48604
94.6172	1.10806		94.3233	1.50538		94.3728	1.12454		93.7085	1.44096
94.7422	1.09752		94.4483	1.44605		94.4978	1.10281		93.8335	1.39842
94.8672	1.09298		94.5733	1.38981		94.6228	1.0876		93.9585	1.35744
94.9922	1.09545		94.6983	1.33874		94.7478	1.07882		94.0835	1.3238
95.1172	1.10393		94.8233	1.29179		94.8728	1.07698		94.2085	1.29536
95.2422	1.11705		94.9483	1.24977		94.9978	1.08048		94.3335	1.27215
95.3672	1.13596		95.0733	1.21288		95.1228	1.0908		94.4585	1.25401
95.4922	1.16221		95.1983	1.18136		95.2478	1.11057		94.5835	1.22852
95.6172	1.19401		95.3233	1.15538		95.3728	1.13706		94.7085	1.204
95.7422	1.22951		95.4483	1.13464		95.4978	1.16799		94.8335	1.15035
95.8672	1.27018		95.5733	1.11892		95.6228	1.20449		94.9585	1.10478
95.9922	1.3117		95.6983	1.11038		95.7478	1.24315		95.0835	1.07029
96.1172	1.35795		95.8233	1.10782		95.8728	1.28725		95.2085	1.0449
96.2422	1.4052		95.9483	1.11028		95.9978	1.30491		95.3335	1.02791
96.3672	1.45862		96.0733	1.11871		96.1228	1.33794		95.4585	1.02045
96.4922	1.49874		96.1983	1.13515		96.2478	1.34393		95.5835	1.02212
96.6172	1.54358		96.3233	1.15549		96.3728	1.35588		95.7085	1.03327
96.7422	1.58807		96.4483	1.15749		96.4978	1.37855		95.8335	1.0541
96.8672	1.6377		96.5733	1.16593		96.6228	1.40607		95.9585	1.08277
96.9922	1.67557		96.6983	1.17931		96.7478	1.43691		96.0835	1.12187
97.1172	1.71808		96.8233	1.19893		96.8728	1.47257		96.2085	1.16929
97.2422	1.75659		96.9483	1.22577		96.9978	1.51589		96.3335	1.20288
97.3672	1.80156		97.0733	1.25795		97.1228	1.56393		96.4585	1.24355
97.4922	1.85426		97.1983	1.29571		97.2478	1.61663		96.5835	1.25125
97.6172	1.91257		97.3233	1.33836		97.3728	1.67342		96.7085	1.27188
97.7422	1.97616		97.4483	1.38764		97.4978	1.72829		96.8335	1.29915
97.8672	2.04511		97.5733	1.44112		97.6228	1.79095		96.9585	1.33498
97.9922	2.10187		97.6983	1.50086		97.7478	1.82442		97.0835	1.37828
98.1172	2.16235		97.8233	1.56275		97.8728	1.8631		97.2085	1.42962
98.2422	2.22167		97.9483	1.62806		97.9978	1.90084		97.3335	1.49061
98.3672	2.28451		98.0733	1.69723		98.1228	1.94373		97.4585	1.55817
98.4922	2.35014		98.1983	1.76343		98.2478	1.98052		97.5835	1.61693
98.6172	2.41895		98.3233	1.83308		98.3728	2.01876		97.7085	1.67982
98.7422	2.49077		98.4483	1.89001		98.4978	2.04224		97.8335	1.7279
98.8672	2.56543		98.5733	1.95209		98.6228	2.07256		97.9585	1.77938
98.9922	2.64122		98.6983	1.99405		98.7478	2.10813		98.0835	1.83615
99.1172	2.71965		98.8233	2.0417		98.8728	2.15017		98.2085	1.89681
99.2422	2.79483		98.9483	2.06603		98.9978	2.19791		98.3335	1.9605
99.3672	2.87256		99.0733	2.09503		99.1228	2.25191		98.4585	2.02802
99.4922	2.94891		99.1983	2.13118		99.2478	2.30865		98.5835	2.09389
99.6172	3.02523		99.3233	2.17163		99.3728	2.38625		98.7085	2.16261
99.7422	3.08096		99.4483	2.21581		99.4978	2.44392		98.8335	2.22809
99.8672	3.13992		99.5733	2.26264		99.6228	2.50067		98.9585	2.29732
99.9922	3.19094		99.6983	2.31572		99.7478	2.52886		99.0835	2.37472
100.117	3.24086		99.8233	2.3718		99.8728	2.56046		99.2085	2.45612
100.242	3.28089		99.9483	2.42953		99.9978	2.59493		99.3335	2.52113
100.367	3.32391		100.073	2.49057		100.123	2.63266		99.4585	2.5889
100.492	3.36929		100.198	2.55703		100.248	2.67627		99.5835	2.64134
100.617	3.41191		100.323	2.62596		100.373	2.72152		99.7085	2.69645
100.742	3.46168		100.448	2.69777		100.498	2.76983		99.8335	2.71672
100.867	3.51054		100.573	2.77117		100.623	2.82158		99.9585	2.74455
100.992	3.48876		100.698	2.8475		100.748	2.87325		100.084	2.77731
101.117	3.59144		100.823	2.92627		100.873	2.93404		100.209	2.81809
101.242	3.64741		100.948	3.00942		100.998	2.98167		100.334	2.86693
101.367	3.70583		101.073	3.09303		101.123	3.03268		100.459	2.92283
101.492	3.76483		101.198	3.17746		101.248	3.06002		100.584	2.96938
101.617	3.82613		101.323	3.26378		101.373	3.0921		100.709	3.01963
101.742	3.85331		101.448	3.34752		101.498	3.12813		100.834	3.06417
101.867	3.88302		101.573	3.43314		101.623	3.16811		100.959	3.112
101.992	3.90674		101.698	3.50064		101.748	3.21311		101.084	3.16607
102.117	3.93345		101.823	3.58564		101.873	3.26263		101.209	3.22085
102.242	3.9513		101.948	3.63888		101.998	3.31623		101.334	3.26023
102.367	3.97118		102.073	3.70987		102.123	3.37301		101.459	3.3016
102.492	3.98628		102.198	3.76247		102.248	3.42246		101.584	3.33589
102.617	4.00539		102.323	3.81628		102.373	3.47348		101.709	3.37328
102.742	4.02844		102.448	3.86624		102.498	3.52292		101.834	3.41249
102.867	4.05549		102.573	3.91697		102.623	3.57469		101.959	3.45462
102.992	4.07572		102.698	3.96427		102.748	3.62929		102.084	3.50396
103.117	4.09919		102.823	4.02533		102.873	3.68706		102.209	3.5543
103.242	4.12216		102.948	4.05578		102.998	3.7484		102.334	3.60637
103.367	4.14799		103.073	4.08863		103.123	3.81326		102.459	3.66085
103.492	4.179		103.198	4.09235		103.248	3.88284		102.584	3.71921
103.617	4.21272		103.323	4.10074		103.373	3.95486		102.709	3.77992
103.742	4.24812		103.448	4.11465		103.498	4.02817		102.834	3.83175
103.867	4.28622		103.573	4.13295		103.623	4.10403		102.959	3.88473
103.992	4.3256		103.698	4.15497		103.748	4.15287		103.084	3.93915
104.117	4.36772		103.823	4.18162		103.873	4.19766		103.209	3.99583
104.242	4.41444		103.948	4.21324		103.998	4.22539		103.334	4.0558
104.367	4.46353		104.073	4.24971		104.123	4.25706		103.459	4.11688
104.492	4.51414		104.198	4.26075		104.248	4.28738		103.584	4.17875
104.617	4.56711		104.323	4.27402		104.373	4.31956		103.709	4.24306
104.742	4.62357		104.448	4.28619		104.498	4.35223		103.834	4.29755
104.867	4.68174		104.573	4.30086		104.623	4.38739		103.959	4.355
104.992	4.74194		104.698	4.31664		104.748	4.42529		104.084	4.41414
105.117	4.80379		104.823	4.33426		104.873	4.46558		104.209	4.47615
105.242	4.86503		104.948	4.35935		104.998	4.50802		104.334	4.54284
105.367	4.9287		105.073	4.38698		105.123	4.55284		104.459	4.61107
			105.198	4.41387		105.248	4.60114		104.584	4.68289
			105.323	4.44218		105.373	4.65161		104.709	4.75613
			105.448	4.47602		105.498	4.70329		104.834	4.83131
			105.573	4.51152		105.623	4.75701		104.959	4.90875
			105.698	4.54955		105.748	4.80171		105.084	4.95333
			105.823	4.58928		105.873	4.88087		105.209	4.99881
			105.948	4.63286
			106.073	4.67737
			106.198	4.72404
			106.323	4.77284
			106.448	4.82365
			106.573	4.87553
			106.698	4.93033
			106.823	4.98627

## Sheet: Lower Gate Radius
Average	0.490596			Average	0.542053				Average	0.517145			Average	0.777516
SD	0.144225			SD	0.139885				SD	0.215092			SD	0.473463
n	94			n	94				n	62			n	62
P-value (F-test)	0.768848			P-value (F-test)					P-value (F-test)	4.68344e-09			P-value (F-test)
P-value (t-test)	0.0139107			P-value (t-test)					P-value (t-test)	0.000164938			P-value (t-test)
MEMBRANE									XMEMBRANE
12.6mmHg				27.6mmHg					12.6mmHg				27.6mmHg
time (ns)	radius (angstrom)			time (ns)	radius (angstrom)				time (ns)	radius (angstrom)			time (ns)	radius (angstrom)										Normal
0	0.584			0	0.39				0	0.411			0	0.443										Elevated
1	0.572			1	0.335				1	0.503			1	0.549
2	0.434			2	0.581				2	0.458			2	0.394
3	0.419			3	0.375				3	0.619			3	0.287
4	0.342			4	0.599				4	0.636			4	0.411
5	0.333			5	0.571				5	0.286			5	0.499
6	0.703			6	0.653				6	0.381			6	0.629
7	0.455			7	0.735				7	0.687			7	0.458
8	0.507			8	0.643				8	0.392			8	0.591
9	0.279			9	0.286				9	0.559			9	0.418
10	0.589			10	0.615				10	0.543			10	0.403
11	0.179			11	0.331				11	0.706			11	0.427
12	0.496			12	0.469				12	0.689			12	0.356
13	0.672			13	0.463				13	0.415			13	0.386
14	0.428			14	0.465				14	0.528			14	0.273
15	0.747			15	0.349				15	0.738			15	0.492
16	0.354			16	0.73				16	0.406			16	0.431
17	0.117			17	0.443				17	0.476			17	0.416
18	0.587			18	0.417				18	0.488			18	0.554
19	0.303			19	0.392				19	0.402			19	0.484
20	0.307			20	0.36				20	0.53			20	0.567
21	0.65			21	0.332				21	0.718			21	0.481
22	0.336			22	0.424				22	0.629			22	0.698
23	0.336			23	0.538				23	0.671			23	0.353
24	0.518			24	0.714				24	0.666			24	0.697
25	0.419			25	0.586				25	0.334			25	0.603
26	0.536			26	0.79				26	0.389			26	0.617
27	0.661			27	0.527				27	0.531			27	0.807
28	0.574			28	0.536				28	0.513			28	0.659
29	0.328			29	0.514				29	0.318			29	0.954
30	0.502			30	0.462				30	0.658			30	0.925
31	0.585			31	0.48				31	0.226			31	1.296
32	0.48			32	0.673				32	0.367			32	0.618
33	0.502			33	0.676				33	0.25			33	0.157
34	0.399			34	0.705				34	0.56			34	1.467
35	0.419			35	0.689				35	0.81			35	0.306
36	0.473			36	0.814				36	0.543			36	0.115
37	0.424			37	0.569				37	0.278			37	0.328
38	0.503			38	0.476				38	0.748			38	0.48
39	0.51			39	0.65				39	0.25			39	0.633
40	0.486			40	0.542				40	0.49			40	0.347
41	0.827			41	0.704				41	0.56			41	0.305
42	0.522			42	0.575				42	0.339			42	0.904
43	0.31			43	0.443				43	0.594			43	1.161
44	0.418			44	0.624				44	0.576			44	1.277
45	0.418			45	0.775				45	0.539			45	0.259
46	0.473			46	0.917				46	0.444			46	1.245
47	0.723			47	0.865				47	0.667			47	0.993
48	0.549			48	0.434				48	0.653			48	0.964
49	0.644			49	0.795				49	0.374			49	1.373
50	1.026			50	0.603				50	0.288			50	1.003
51	0.662			51	0.708				51	0.99			51	0.228
52	0.532			52	0.614				52	0.435			52	0.159
53	0.525			53	0.522				53	0.423			53	0.553
54	0.574			54	0.606				54	0.076			54	0.343
55	0.48			55	0.64				55	0.813			55	0.753
56	0.499			56	0.521				56	0.271			56	0.181
57	0.657			57	0.652				57	0.528			57	0.551
58	0.299			58	0.374				58	0.442			58	0.213
59	0.651			59	0.487				59	0.448			59	0.685
60	0.551			60	0.624				60	0.625			60	0.359
61	0.579			61	0.568				61	0.483			61	0.619
62	0.489			62	0.609				62	0.302			62	0.572
63	0.47			63	0.586				63	0.374			63	0.456
64	0.339			64	0.381				64	0.436			64	1.315
65	0.564			65	0.516				65	0.821			65	0.331
66	0.345			66	0.432				66	0.315			66	1.034
67	0.564			67	0.412				67	0.536			67	0.253
68	0.417			68	0.448				68	0.76			68	1.442
69	0.531			69	0.494				69	0.787			69	1.571
70	0.525			70	0.428				70	0.565			70	0.813
71	0.157			71	0.268				71	0.876			71	1.056
72	0.294			72	0.619				72	0.436			72	0.17
73	0.441			73	0.708				73	0.414			73	0.202
74	0.373			74	0.407				74	0.352			74	0.615
75	0.641			75	0.394				75	0.521			75	0.374
76	0.465			76	0.438				76	0.488			76	0.58
77	0.497			77	0.367				77	0.666			77	0.65
78	0.327			78	0.63				78	0.52			78	0.61
79	0.642			79	0.402				79	0.755			79	0.245
80	0.539			80	0.587				80	0.533			80	0.446
81	0.53			81	0.44				81	0.459			81	0.356
82	0.582			82	0.176				82	0.488			82	0.278
83	0.363			83	0.458				83	0.586			83	1.508
84	0.668			84	0.48				84	0.317			84	1.136
85	0.548			85	0.411				85	0.279			85	0.308
86	0.672			86	0.481				86	0.346			86	1.463
87	0.411			87	0.644				87	0.515			87	0.662
88	0.347			88	0.484				88	0.309			88	1.79
89	0.625			89	0.646				89	0.587			89	0.781
90	0.605			90	0.828				90	0.727			90	0.39
91	0.517			91	0.581				91	0.316			91	1.331
92	0.334			92	0.419				92	0.268			92	0.394
93	0.567			93	0.569				93	0.262			93	1.19
94	0.355			94	0.494				94	0.924			94	1.165
95	0.65			95	0.433				95	0.532			95	1.525
96	0.483			96	0.526				96	0.393			96	0.898
97	0.59			97	0.616				97	0.664			97	1.331
98	0.282			98	0.53				98	0.376			98	1.609
99	0.385			99	0.58				99	1.394			99	1.815
100	0.402			100	0.585				100	0.556			100	0.433
